# Supplementary material for: An integrated method for the identification of novel genes related to oral cancer
Source: PLoS One. 2017 Apr 6;12(4):e0175185. doi: 10.1371/journal.pone.0175185 (PMC5383255; doi:10.1371/journal.pone.0175185)
Supplement: S5 Table — (XLSX) [file pone.0175185.s006.xlsx]

## Sheet: GO_BP
Category	Term	Count	%	PValue	Genes	List Total	Pop Hits	Pop Total	Fold Enrichment	Bonferroni	Benjamini	FDR
GOTERM_BP_DIRECT	GO:0006954~inflammatory response	24	28.2353	4.73097e-19	PIK3CG, CXCL1, CCL2, IL2RA, PTGS2, RELA, PIK3CD, TLR2, CXCR3, CCL5, CXCL12, TGFB1, TNFRSF1A, CCR7, IL23A, MYD88, CCR5, CCL20, CD40LG, CXCL13, IL1B, THBS1, SELE, IL1A	85	379	16792	12.5099	8.83273e-16	8.83273e-16	8.0687e-16
GOTERM_BP_DIRECT	GO:0045944~positive regulation of transcription from RNA polymerase II promoter	32	37.6471	1.57329e-17	CSF3, FGFR2, HRAS, NOG, WNT3A, TLR2, NFKBIA, CXCR3, SOX9, PAX2, TGFB1, CTNNB1, TNFRSF1A, IL23A, IFNG, SERPINE1, IL1B, MYC, FGF2, IL1A, FGF4, IL4, BMP4, SMAD7, RELA, TP53, ESR1, IGF1, HGF, FOXP3, STAT1, JUN	85	981	16792	6.44413	2.93733e-14	1.46867e-14	2.68325e-14
GOTERM_BP_DIRECT	GO:0006955~immune response	22	25.8824	1.16071e-15	CSF3, CXCL1, IL4, CSF2, IL1R1, CCL2, IL2RA, IL1RN, TLR2, CCL5, CXCL12, TNFRSF1A, CCR7, CCR5, CCL20, CD40LG, CXCL13, IFNG, IL1B, CD4, THBS1, IL1A	85	421	16792	10.3234	2.07279e-12	6.90892e-13	1.89848e-12
GOTERM_BP_DIRECT	GO:0045893~positive regulation of transcription, DNA-templated	23	27.0588	5.26033e-15	BMP4, IL4, WNT3A, RELA, TP53, ESR1, IGF1, CDH1, SOX9, FOXP3, PAX2, STAT1, TGFB1, SRC, CTNNB1, MAPK1, ID2, JUN, IL1B, PTCH1, EGF, FGF2, MYC	85	515	16792	8.82275	9.7421e-12	2.4355e-12	8.90399e-12
GOTERM_BP_DIRECT	GO:0048661~positive regulation of smooth muscle cell proliferation	12	14.1176	6.98752e-15	FGFR2, BMP4, MYD88, ID2, PTGS2, JUN, IGF1, THBS1, CCL5, STAT1, FGF2, MYC	85	60	16792	39.5106	1.30586e-11	2.61169e-12	1.19238e-11
GOTERM_BP_DIRECT	GO:0006935~chemotaxis	14	16.4706	3.31549e-14	CXCL1, IL4, HRAS, CCL2, PIK3CB, CXCR3, CCL5, CXCL12, MAPK1, CCR7, CCL20, CCR5, FGF2, PLAU	85	122	16792	22.67	6.19763e-11	1.03294e-11	5.66103e-11
GOTERM_BP_DIRECT	GO:0008284~positive regulation of cell proliferation	21	24.7059	1.02038e-13	FGFR2, CSF3, CSF2, HRAS, WNT3A, RELA, IGF1, BCL2L1, CXCR3, HGF, SOX9, TGFB1, MAPK1, CDKN1B, IFNG, THBS1, EGF, FGF2, MYC, FN1, FGF4	85	466	16792	8.9026	1.90489e-10	2.72127e-11	1.74016e-10
GOTERM_BP_DIRECT	GO:0000165~MAPK cascade	16	18.8235	3.00231e-12	FGFR2, CSF2, HRAS, CCL2, IL2RA, KITLG, CCL5, TGFB1, MAPK1, CCR5, IL1B, JAK2, EGF, FGF2, MYC, FGF4	85	262	16792	12.0643	5.60523e-09	7.00654e-10	5.12037e-09
GOTERM_BP_DIRECT	GO:0050679~positive regulation of epithelial cell proliferation	10	11.7647	1.51796e-11	FGFR2, BMP4, HRAS, NOG, IGF1, PAX2, CCL5, SOX9, MYC, TGFB1	85	60	16792	32.9255	2.83402e-08	3.14891e-09	2.58887e-08
GOTERM_BP_DIRECT	GO:0042493~response to drug	16	18.8235	2.51024e-11	IL4, PTGS2, RELA, CDH1, STAT1, SRC, TGFB1, CTNNB1, CDKN1A, CASP3, CDKN1B, JUN, IFNG, PTCH1, THBS1, MYC	85	304	16792	10.3975	4.68661e-08	4.68661e-09	4.28122e-08
GOTERM_BP_DIRECT	GO:0010628~positive regulation of gene expression	15	17.6471	4.29556e-11	CSF2, NOG, HRAS, PIK3CB, WNT3A, PIK3CD, TP53, TLR2, TGFB1, ID2, IFNG, IL1B, MYC, IL1A, FN1	85	262	16792	11.3103	8.0198e-08	7.29072e-09	7.32608e-08
GOTERM_BP_DIRECT	GO:0043066~negative regulation of apoptotic process	18	21.1765	8.18534e-11	BMP4, IL4, RELA, TP53, NFKBIA, IGF1, BCL2L1, PAX2, SOX9, SRC, CASP3, CDKN1A, MYD88, CDKN1B, CD40LG, THBS1, MYC, FGF4	85	455	16792	7.81528	1.5282e-07	1.2735e-08	1.39601e-07
GOTERM_BP_DIRECT	GO:0031663~lipopolysaccharide-mediated signaling pathway	8	9.41176	1.8481e-10	MAPK1, CCL2, MYD88, TLR2, NFKBIA, IL1B, CCL5, TGFB1	85	32	16792	49.3882	3.45041e-07	2.65416e-08	3.15195e-07
GOTERM_BP_DIRECT	GO:0008285~negative regulation of cell proliferation	16	18.8235	1.00341e-09	BMP4, CXCL1, HRAS, PTGS2, TP53, TLR2, FOXP3, TGFB1, CTNNB1, CDKN1A, CDKN1B, JUN, IL1B, JAK2, FGF2, IL1A	85	396	16792	7.98194	1.87336e-06	1.33812e-07	1.71132e-06
GOTERM_BP_DIRECT	GO:0070374~positive regulation of ERK1 and ERK2 cascade	12	14.1176	1.1044e-09	FGFR2, BMP4, HRAS, CCR7, CCL2, CCL20, JUN, CCL5, FGF2, TGFB1, SRC, FGF4	85	175	16792	13.5465	2.06192e-06	1.37461e-07	1.88356e-06
GOTERM_BP_DIRECT	GO:0030335~positive regulation of cell migration	12	14.1176	1.87918e-09	BMP4, MAPK1, HRAS, PIK3CD, IGF1, JAK2, HGF, THBS1, MMP14, CCL5, TGFB1, PLAU	85	184	16792	12.8839	3.50843e-06	2.19277e-07	3.20495e-06
GOTERM_BP_DIRECT	GO:0048015~phosphatidylinositol-mediated signaling	10	11.7647	2.80088e-09	PIK3CG, FGFR2, CD19, PIK3CB, PIK3CD, KITLG, IGF1, EGF, FGF2, FGF4	85	106	16792	18.6371	5.22923e-06	3.07603e-07	4.77691e-06
GOTERM_BP_DIRECT	GO:0014066~regulation of phosphatidylinositol 3-kinase signaling	9	10.5882	4.92414e-09	FGFR2, MAPK1, CD19, PIK3CB, PIK3CD, KITLG, EGF, FGF2, FGF4	85	78	16792	22.7946	9.19333e-06	5.10742e-07	8.39814e-06
GOTERM_BP_DIRECT	GO:0050731~positive regulation of peptidyl-tyrosine phosphorylation	9	10.5882	7.36536e-09	CSF3, TP53, KITLG, IGF1, CD4, JAK2, HGF, TGFB1, SRC	85	82	16792	21.6826	1.3751e-05	7.23743e-07	1.25616e-05
GOTERM_BP_DIRECT	GO:0043491~protein kinase B signaling	7	8.23529	1.29939e-08	CCL2, IGF1, IL1B, PAX2, CCL5, SOX9, TGFB1	85	33	16792	41.9052	2.42593e-05	1.21298e-06	2.21612e-05
GOTERM_BP_DIRECT	GO:0071407~cellular response to organic cyclic compound	8	9.41176	1.68049e-08	CASP3, CDKN1B, CCL2, NFKBIA, IL1B, CCL5, STAT1, TGFB1	85	59	16792	26.7868	3.13742e-05	1.49403e-06	2.86607e-05
GOTERM_BP_DIRECT	GO:0009612~response to mechanical stimulus	8	9.41176	1.68049e-08	CCL2, JUN, PTCH1, THBS1, MMP14, STAT1, CXCL12, SRC	85	59	16792	26.7868	3.13742e-05	1.49403e-06	2.86607e-05
GOTERM_BP_DIRECT	GO:0032355~response to estradiol	9	10.5882	1.69365e-08	CASP3, CDKN1B, PTGS2, ESR1, PTCH1, CD4, MYC, TGFB1, CTNNB1	85	91	16792	19.5382	3.162e-05	1.43729e-06	2.88853e-05
GOTERM_BP_DIRECT	GO:0042102~positive regulation of T cell proliferation	8	9.41176	1.89481e-08	IL4, PTPRC, IL23A, CD40LG, IFNG, IL1B, CD4, CCL5	85	60	16792	26.3404	3.53754e-05	1.53809e-06	3.2316e-05
GOTERM_BP_DIRECT	GO:0046854~phosphatidylinositol phosphorylation	9	10.5882	2.19165e-08	PIK3CG, FGFR2, CD19, PIK3CB, PIK3CD, KITLG, EGF, FGF2, FGF4	85	94	16792	18.9146	4.09173e-05	1.70492e-06	3.73787e-05
GOTERM_BP_DIRECT	GO:0007165~signal transduction	23	27.0588	3.64171e-08	CXCL1, HRAS, CCL2, PIK3CB, PIK3CD, TLR2, ESR1, KITLG, IGF1, SOX9, CXCL12, SRC, TNFRSF1A, MAPK1, MYD88, CCL20, IL1B, JAK2, CD4, EGF, FGF2, PLAU, FGF4	85	1161	16792	3.91362	6.79883e-05	2.71962e-06	6.21094e-05
GOTERM_BP_DIRECT	GO:0050852~T cell receptor signaling pathway	10	11.7647	5.27438e-08	MAPK1, PTPRC, HRAS, PIK3CB, RELA, PIK3CD, IFNG, NFKBIA, CD4, FOXP3	85	148	16792	13.3482	9.84678e-05	3.7874e-06	8.99547e-05
GOTERM_BP_DIRECT	GO:0001658~branching involved in ureteric bud morphogenesis	7	8.23529	5.93741e-08	BMP4, PTCH1, PAX2, SOX9, FGF2, MYC, CTNNB1	85	42	16792	32.9255	0.000110845	4.1056e-06	0.000101263
GOTERM_BP_DIRECT	GO:0070098~chemokine-mediated signaling pathway	8	9.41176	6.24252e-08	CXCL1, CCL2, CCR5, CCL20, CXCL13, CXCR3, CCL5, CXCL12	85	71	16792	22.2595	0.000116541	4.16242e-06	0.000106466
GOTERM_BP_DIRECT	GO:0071222~cellular response to lipopolysaccharide	9	10.5882	9.3318e-08	CSF3, CSF2, CCL2, CCR5, CCL20, RELA, SERPINE1, IFNG, SRC	85	113	16792	15.7343	0.00017421	6.00773e-06	0.000159154
GOTERM_BP_DIRECT	GO:0007166~cell surface receptor signaling pathway	12	14.1176	1.15678e-07	PTPRC, IL1R1, HRAS, CD19, CCL2, MYD88, IL2RA, CCR5, CXCL13, IFNG, CD4, CXCR3	85	274	16792	8.65195	0.000215948	7.19903e-06	0.00019729
GOTERM_BP_DIRECT	GO:0032496~response to lipopolysaccharide	10	11.7647	1.27661e-07	CXCL1, TNFRSF1A, CASP3, CCR7, PTGS2, CXCL13, JUN, TLR2, JAK2, SELE	85	164	16792	12.0459	0.000238315	7.68848e-06	0.000217727
GOTERM_BP_DIRECT	GO:0001525~angiogenesis	11	12.9412	1.63314e-07	PIK3CG, FGFR2, CCL2, PTGS2, JUN, TGFBI, SERPINE1, CXCR3, MMP14, EGF, FN1	85	223	16792	9.74476	0.000304861	9.52831e-06	0.000278532
GOTERM_BP_DIRECT	GO:0048146~positive regulation of fibroblast proliferation	7	8.23529	2.78672e-07	CDKN1A, JUN, ESR1, IGF1, MYC, TGFB1, FN1	85	54	16792	25.6087	0.000520145	1.57659e-05	0.000475275
GOTERM_BP_DIRECT	GO:0043406~positive regulation of MAP kinase activity	7	8.23529	4.76575e-07	PIK3CG, HRAS, KITLG, EGF, FGF2, TGFB1, SRC	85	59	16792	23.4385	0.00088937	2.61692e-05	0.000812798
GOTERM_BP_DIRECT	GO:0001837~epithelial to mesenchymal transition	6	7.05882	6.89433e-07	FGFR2, NOG, HGF, SOX9, TGFB1, CTNNB1	85	34	16792	34.8623	0.00128634	3.67756e-05	0.00117582
GOTERM_BP_DIRECT	GO:0097192~extrinsic apoptotic signaling pathway in absence of ligand	6	7.05882	6.89433e-07	IL4, CASP3, KITLG, IL1B, BCL2L1, IL1A	85	34	16792	34.8623	0.00128634	3.67756e-05	0.00117582
GOTERM_BP_DIRECT	GO:0050727~regulation of inflammatory response	7	8.23529	7.07303e-07	IL1R1, MYD88, PTGS2, RELA, ESR1, JAK2, SELE	85	63	16792	21.9503	0.00131966	3.66808e-05	0.0012063
GOTERM_BP_DIRECT	GO:0006915~apoptotic process	15	17.6471	7.68777e-07	FGFR2, IL2RA, TP53, TLR2, NFKBIA, GZMB, CXCR3, STAT1, MAPK1, CASP3, MYD88, IFNG, IL1B, JAK2, IL1A	85	567	16792	5.22627	0.00143428	3.87913e-05	0.00131114
GOTERM_BP_DIRECT	GO:0030593~neutrophil chemotaxis	7	8.23529	9.34591e-07	PIK3CG, CCL2, CCL20, PIK3CD, IFNG, IL1B, CCL5	85	66	16792	20.9526	0.00174336	4.59169e-05	0.00159394
GOTERM_BP_DIRECT	GO:0000187~activation of MAPK activity	8	9.41176	1.05918e-06	MAPK1, PIK3CB, IGF1, IL1B, HGF, THBS1, EGF, FGF2	85	107	16792	14.7703	0.00197554	5.07036e-05	0.00180642
GOTERM_BP_DIRECT	GO:2001237~negative regulation of extrinsic apoptotic signaling pathway	6	7.05882	1.2243e-06	IL4, BMP4, RELA, IGF1, THBS1, SRC	85	38	16792	31.1926	0.00228316	5.71426e-05	0.00208803
GOTERM_BP_DIRECT	GO:0042523~positive regulation of tyrosine phosphorylation of Stat5 protein	5	5.88235	1.31956e-06	IL4, CSF2, IL23A, IGF1, JAK2	85	17	16792	58.1038	0.00246058	6.00864e-05	0.00225049
GOTERM_BP_DIRECT	GO:0071260~cellular response to mechanical stimulus	7	8.23529	1.44413e-06	TNFRSF1A, MYD88, PTGS2, MMP7, IL1B, SOX9, TGFB1	85	71	16792	19.4771	0.00269257	6.41932e-05	0.00246295
GOTERM_BP_DIRECT	GO:0050729~positive regulation of inflammatory response	7	8.23529	1.70289e-06	TNFRSF1A, CCL2, IL23A, SERPINE1, TLR2, JAK2, CCL5	85	73	16792	18.9434	0.00317424	7.39343e-05	0.00290424
GOTERM_BP_DIRECT	GO:0001666~response to hypoxia	9	10.5882	2.31498e-06	CASP3, CDKN1B, CCL2, TLR2, THBS1, MMP14, CXCL12, TGFB1, PLAU	85	172	16792	10.3371	0.00431275	9.82241e-05	0.00394814
GOTERM_BP_DIRECT	GO:0000122~negative regulation of transcription from RNA polymerase II promoter	16	18.8235	2.47567e-06	BMP4, FGFR2, NOG, SMAD7, RELA, TP53, ESR1, STAT1, FOXP3, TGFB1, CTNNB1, DKK1, ID2, IFNG, PTCH1, MYC	85	720	16792	4.39007	0.00461141	0.000102708	0.00422218
GOTERM_BP_DIRECT	GO:0051781~positive regulation of cell division	6	7.05882	3.61177e-06	FGFR2, IL1B, FGF2, TGFB1, IL1A, FGF4	85	47	16792	25.2195	0.0067205	0.00014658	0.00615971
GOTERM_BP_DIRECT	GO:0032760~positive regulation of tumor necrosis factor production	6	7.05882	3.61177e-06	CCL2, MYD88, IL23A, IFNG, TLR2, JAK2	85	47	16792	25.2195	0.0067205	0.00014658	0.00615971
GOTERM_BP_DIRECT	GO:0051897~positive regulation of protein kinase B signaling	7	8.23529	3.89198e-06	PIK3CG, CSF3, CCR7, THBS1, FGF2, TGFB1, SRC	85	84	16792	16.4627	0.00724001	0.000154591	0.00663758
GOTERM_BP_DIRECT	GO:0042127~regulation of cell proliferation	9	10.5882	3.98142e-06	TNFRSF1A, CDKN1B, CXCL13, JUN, NFKBIA, JAK2, SOX9, SRC, PLAU	85	185	16792	9.61068	0.00740576	0.000154849	0.00679011
GOTERM_BP_DIRECT	GO:0019221~cytokine-mediated signaling pathway	8	9.41176	4.11664e-06	CSF3, TNFRSF1A, CCL2, MYD88, RELA, IL1B, JAK2, IL1A	85	131	16792	12.0643	0.00765631	0.00015684	0.00702071
GOTERM_BP_DIRECT	GO:0036092~phosphatidylinositol-3-phosphate biosynthetic process	6	7.05882	4.45484e-06	PIK3CG, FGFR2, PIK3CB, PIK3CD, FGF2, FGF4	85	49	16792	24.1902	0.00828272	0.00016633	0.00759748
GOTERM_BP_DIRECT	GO:0032733~positive regulation of interleukin-10 production	5	5.88235	4.79849e-06	IL4, IL23A, CD40LG, TLR2, HGF	85	23	16792	42.9463	0.00891879	0.000175647	0.00818353
GOTERM_BP_DIRECT	GO:0007050~cell cycle arrest	8	9.41176	6.69644e-06	CDKN1A, HRAS, CDKN1B, IFNG, TP53, THBS1, MYC, TGFB1	85	141	16792	11.2087	0.0124245	0.0002404	0.0114202
GOTERM_BP_DIRECT	GO:0045892~negative regulation of transcription, DNA-templated	13	15.2941	6.72194e-06	IL4, BMP4, CDKN1B, ID2, JUN, RELA, TP53, SOX9, FOXP3, PAX2, TGFB1, SRC, CTNNB1	85	499	16792	5.14667	0.0124715	0.000236763	0.0114637
GOTERM_BP_DIRECT	GO:0032735~positive regulation of interleukin-12 production	5	5.88235	6.80293e-06	CCR7, IL23A, CD40LG, IFNG, TLR2	85	25	16792	39.5106	0.0126208	0.000235178	0.0116018
GOTERM_BP_DIRECT	GO:0002053~positive regulation of mesenchymal cell proliferation	5	5.88235	8.00925e-06	FGFR2, STAT1, SOX9, MYC, CTNNB1	85	26	16792	37.991	0.0148421	0.000271842	0.0136589
GOTERM_BP_DIRECT	GO:0042981~regulation of apoptotic process	9	10.5882	1.12081e-05	TNFRSF1A, INHBE, TP53, ESR1, JAK2, BCL2L1, STAT1, SOX9, TGFB1	85	213	16792	8.34731	0.0207083	0.000373603	0.0191138
GOTERM_BP_DIRECT	GO:0002576~platelet degranulation	7	8.23529	1.26936e-05	SERPINE1, IGF1, HGF, THBS1, EGF, TGFB1, FN1	85	103	16792	13.4259	0.0234206	0.000415689	0.0216468
GOTERM_BP_DIRECT	GO:0008283~cell proliferation	11	12.9412	1.40976e-05	CXCL1, HRAS, IL2RA, TGFBI, TP53, KITLG, IGF1, BCL2L1, MYC, SRC, IL1A	85	366	16792	5.93738	0.025977	0.000453696	0.0240407
GOTERM_BP_DIRECT	GO:0045080~positive regulation of chemokine biosynthetic process	4	4.70588	1.41289e-05	IL4, MYD88, IFNG, IL1B	85	10	16792	79.0212	0.026034	0.000447	0.0240942
GOTERM_BP_DIRECT	GO:0003149~membranous septum morphogenesis	4	4.70588	1.41289e-05	FGFR2, BMP4, NOG, ID2	85	10	16792	79.0212	0.026034	0.000447	0.0240942
GOTERM_BP_DIRECT	GO:0014068~positive regulation of phosphatidylinositol 3-kinase signaling	6	7.05882	1.81246e-05	CSF3, IGF1, JAK2, HGF, CCL5, SOX9	85	65	16792	18.2357	0.0332728	0.000563824	0.0309071
GOTERM_BP_DIRECT	GO:0060326~cell chemotaxis	6	7.05882	1.81246e-05	CXCL1, CCL2, CCL20, HGF, CCL5, CXCL12	85	65	16792	18.2357	0.0332728	0.000563824	0.0309071
GOTERM_BP_DIRECT	GO:0070555~response to interleukin-1	5	5.88235	2.13455e-05	IL1R1, MYD88, RELA, SELE, SRC	85	33	16792	29.9323	0.0390689	0.000653107	0.0363987
GOTERM_BP_DIRECT	GO:0043547~positive regulation of GTPase activity	13	15.2941	2.32429e-05	FGFR2, CSF2, HRAS, CCL2, IL2RA, CCL20, JUN, KITLG, JAK2, CCL5, EGF, FGF2, FGF4	85	565	16792	4.54547	0.0424669	0.000699674	0.0396334
GOTERM_BP_DIRECT	GO:0045766~positive regulation of angiogenesis	7	8.23529	2.38154e-05	SERPINE1, IL1B, CXCR3, HGF, THBS1, FGF2, IL1A	85	115	16792	12.025	0.0434899	0.000705527	0.0406095
GOTERM_BP_DIRECT	GO:0042738~exogenous drug catabolic process	4	4.70588	2.57162e-05	CYP3A4, CYP2C19, CYP2B6, CYP2A6	85	12	16792	65.851	0.0468783	0.000749917	0.04385
GOTERM_BP_DIRECT	GO:0007265~Ras protein signal transduction	6	7.05882	2.60429e-05	CDKN1A, HRAS, JUN, TP53, IGF1, FGF2	85	70	16792	16.9331	0.0474596	0.000747763	0.0444071
GOTERM_BP_DIRECT	GO:0050918~positive chemotaxis	5	5.88235	2.7106e-05	BMP4, HGF, CCL5, CXCL12, FGF2	85	35	16792	28.2218	0.0493483	0.000766486	0.0462193
GOTERM_BP_DIRECT	GO:0071347~cellular response to interleukin-1	6	7.05882	2.79065e-05	CCL2, CCL20, RELA, CCL5, SOX9, MYC	85	71	16792	16.6946	0.0507681	0.000777342	0.047584
GOTERM_BP_DIRECT	GO:0051770~positive regulation of nitric-oxide synthase biosynthetic process	4	4.70588	3.33103e-05	CCL2, CCL20, TLR2, JAK2	85	13	16792	60.7855	0.0602969	0.00091416	0.0567956
GOTERM_BP_DIRECT	GO:0032570~response to progesterone	5	5.88235	4.19368e-05	CCL2, RELA, TLR2, THBS1, TGFB1	85	39	16792	25.3273	0.0753109	0.00113411	0.0714993
GOTERM_BP_DIRECT	GO:0051092~positive regulation of NF-kappaB transcription factor activity	7	8.23529	5.40278e-05	MYD88, CD40LG, RELA, TLR2, NFKBIA, IL1B, TGFB1	85	133	16792	10.3975	0.0959519	0.00144	0.0921048
GOTERM_BP_DIRECT	GO:0030198~extracellular matrix organization	8	9.41176	5.6224e-05	WNT3A, TGFBI, SERPINE1, CDH1, THBS1, SOX9, FGF2, FN1	85	196	16792	8.06339	0.0996513	0.0014774	0.095847
GOTERM_BP_DIRECT	GO:0007204~positive regulation of cytosolic calcium ion concentration	7	8.23529	5.63362e-05	PIK3CG, CCR7, CCR5, CXCL13, ESR1, JAK2, CXCR3	85	134	16792	10.3199	0.0998398	0.0014598	0.0960381
GOTERM_BP_DIRECT	GO:0045740~positive regulation of DNA replication	5	5.88235	5.64215e-05	CSF2, HRAS, JUN, KITLG, IGF1	85	42	16792	23.5182	0.0999832	0.001442	0.0961835
GOTERM_BP_DIRECT	GO:0045429~positive regulation of nitric oxide biosynthetic process	5	5.88235	6.19722e-05	PTGS2, IFNG, ESR1, IL1B, JAK2	85	43	16792	22.9713	0.109263	0.00156237	0.105641
GOTERM_BP_DIRECT	GO:0090026~positive regulation of monocyte chemotaxis	4	4.70588	6.4519e-05	CCL2, SERPINE1, CCL5, CXCL12	85	16	16792	49.3882	0.113488	0.00160486	0.10998
GOTERM_BP_DIRECT	GO:0002407~dendritic cell chemotaxis	4	4.70588	7.80617e-05	PIK3CG, CCR7, CCR5, CCL5	85	17	16792	46.483	0.135624	0.00191588	0.133051
GOTERM_BP_DIRECT	GO:0019373~epoxygenase P450 pathway	4	4.70588	9.3336e-05	CYP2J2, CYP2C19, CYP2B6, CYP2A6	85	18	16792	43.9007	0.159927	0.00226064	0.159066
GOTERM_BP_DIRECT	GO:0009887~organ morphogenesis	6	7.05882	9.70964e-05	FGFR2, HRAS, CCL2, RELA, PTCH1, FGF2	85	92	16792	12.8839	0.165805	0.0023215	0.165469
GOTERM_BP_DIRECT	GO:0090190~positive regulation of branching involved in ureteric bud morphogenesis	4	4.70588	0.000110437	NOG, PAX2, SOX9, TGFB1	85	19	16792	41.5901	0.186327	0.00260668	0.188183
GOTERM_BP_DIRECT	GO:0018108~peptidyl-tyrosine phosphorylation	7	8.23529	0.000117419	FGFR2, CSF2, JAK2, EGF, FGF2, SRC, FGF4	85	153	16792	9.03837	0.196867	0.00273668	0.20007
GOTERM_BP_DIRECT	GO:0014911~positive regulation of smooth muscle cell migration	4	4.70588	0.000129457	IGF1, CCL5, MYC, SRC	85	20	16792	39.5106	0.214717	0.00297965	0.22056
GOTERM_BP_DIRECT	GO:1902895~positive regulation of pri-miRNA transcription from RNA polymerase II promoter	4	4.70588	0.000129457	BMP4, RELA, JUN, TGFB1	85	20	16792	39.5106	0.214717	0.00297965	0.22056
GOTERM_BP_DIRECT	GO:0042346~positive regulation of NF-kappaB import into nucleus	4	4.70588	0.000150488	IL23A, PTGS2, TLR2, IL1B	85	21	16792	37.6291	0.244959	0.00342076	0.256349
GOTERM_BP_DIRECT	GO:0050680~negative regulation of epithelial cell proliferation	5	5.88235	0.00017555	FGFR2, BMP4, PTCH1, SOX9, TGFB1	85	56	16792	17.6387	0.279479	0.00394138	0.29898
GOTERM_BP_DIRECT	GO:0007173~epidermal growth factor receptor signaling pathway	5	5.88235	0.00017555	HRAS, EGF, SOX9, TGFB1, SRC	85	56	16792	17.6387	0.279479	0.00394138	0.29898
GOTERM_BP_DIRECT	GO:0007568~aging	7	8.23529	0.000177413	CCL2, RELA, JUN, MMP7, PAX2, FGF2, TGFB1	85	165	16792	8.38103	0.281981	0.0039358	0.302148
GOTERM_BP_DIRECT	GO:0051091~positive regulation of sequence-specific DNA binding transcription factor activity	6	7.05882	0.000181215	IL4, WNT3A, ESR1, IL1B, JAK2, CTNNB1	85	105	16792	11.2887	0.287061	0.00397278	0.308613
GOTERM_BP_DIRECT	GO:0071346~cellular response to interferon-gamma	5	5.88235	0.000188084	CCL2, CCL20, CCL5, MYC, GAPDH	85	57	16792	17.3292	0.296147	0.00407523	0.320294
GOTERM_BP_DIRECT	GO:0009615~response to virus	6	7.05882	0.000225253	MYD88, IFNG, CCL5, FOXP3, CXCL12, SRC	85	110	16792	10.7756	0.343344	0.00482276	0.383477
GOTERM_BP_DIRECT	GO:0070371~ERK1 and ERK2 cascade	4	4.70588	0.000226546	MAPK1, IGF1, EGF, SOX9	85	24	16792	32.9255	0.344927	0.00479539	0.385673
GOTERM_BP_DIRECT	GO:0043433~negative regulation of sequence-specific DNA binding transcription factor activity	5	5.88235	0.000229558	ID2, SMAD7, ESR1, PTCH1, FOXP3	85	60	16792	16.4627	0.348602	0.00480454	0.390792
GOTERM_BP_DIRECT	GO:0045669~positive regulation of osteoblast differentiation	5	5.88235	0.000229558	BMP4, IGF1, HGF, FGF2, CTNNB1	85	60	16792	16.4627	0.348602	0.00480454	0.390792
GOTERM_BP_DIRECT	GO:0032747~positive regulation of interleukin-23 production	3	3.52941	0.000244867	CSF2, MYD88, IFNG	85	5	16792	118.532	0.366961	0.00506738	0.416802
GOTERM_BP_DIRECT	GO:0001816~cytokine production	4	4.70588	0.000256511	PIK3CG, PIK3CD, CD4, FOXP3	85	25	16792	31.6085	0.380577	0.00524955	0.436581
GOTERM_BP_DIRECT	GO:0034612~response to tumor necrosis factor	4	4.70588	0.000256511	CASP3, PTGS2, JAK2, SELE	85	25	16792	31.6085	0.380577	0.00524955	0.436581
GOTERM_BP_DIRECT	GO:0045840~positive regulation of mitotic nuclear division	4	4.70588	0.000288924	IGF1, IL1B, EGF, IL1A	85	26	16792	30.3928	0.41696	0.00584696	0.49162
GOTERM_BP_DIRECT	GO:0046330~positive regulation of JNK cascade	5	5.88235	0.000312733	HRAS, CCR7, MYD88, IL1B, IL1A	85	65	16792	15.1964	0.442316	0.0062595	0.53203
GOTERM_BP_DIRECT	GO:0010575~positive regulation of vascular endothelial growth factor production	4	4.70588	0.000323869	PTGS2, IL1B, TGFB1, IL1A	85	27	16792	29.2671	0.453795	0.00641298	0.550926
GOTERM_BP_DIRECT	GO:0014065~phosphatidylinositol 3-kinase signaling	4	4.70588	0.000323869	PIK3CG, PIK3CB, PIK3CD, IGF1	85	27	16792	29.2671	0.453795	0.00641298	0.550926
GOTERM_BP_DIRECT	GO:0017144~drug metabolic process	4	4.70588	0.000323869	CYP3A4, CYP2C19, CYP2B6, CYP2A6	85	27	16792	29.2671	0.453795	0.00641298	0.550926
GOTERM_BP_DIRECT	GO:0042104~positive regulation of activated T cell proliferation	4	4.70588	0.000323869	IL4, IL2RA, IL23A, IGF1	85	27	16792	29.2671	0.453795	0.00641298	0.550926
GOTERM_BP_DIRECT	GO:0001701~in utero embryonic development	7	8.23529	0.000348332	FGFR2, NOG, WNT3A, PTCH1, BCL2L1, MYC, CTNNB1	85	187	16792	7.39503	0.478188	0.00682344	0.592423
GOTERM_BP_DIRECT	GO:0043392~negative regulation of DNA binding	4	4.70588	0.000361427	ID2, JUN, NFKBIA, JAK2	85	28	16792	28.2218	0.490796	0.00700562	0.61463
GOTERM_BP_DIRECT	GO:0043388~positive regulation of DNA binding	4	4.70588	0.000361427	IGF1, JAK2, EGF, MYC	85	28	16792	28.2218	0.490796	0.00700562	0.61463
GOTERM_BP_DIRECT	GO:0060440~trachea formation	3	3.52941	0.000366106	BMP4, MAPK1, CTNNB1	85	6	16792	98.7765	0.495227	0.00702312	0.622564
GOTERM_BP_DIRECT	GO:0001938~positive regulation of endothelial cell proliferation	5	5.88235	0.000393312	BMP4, CCL2, JUN, CXCL12, FGF2	85	69	16792	14.3154	0.520234	0.00746645	0.668681
GOTERM_BP_DIRECT	GO:0071300~cellular response to retinoic acid	5	5.88235	0.000415571	CCL2, WNT3A, PAX2, SOX9, MYC	85	70	16792	14.1109	0.539771	0.00780806	0.706398
GOTERM_BP_DIRECT	GO:0001934~positive regulation of protein phosphorylation	6	7.05882	0.000437887	BMP4, HRAS, WNT3A, IL1B, SOX9, TGFB1	85	127	16792	9.33321	0.558561	0.00814381	0.744199
GOTERM_BP_DIRECT	GO:0007155~cell adhesion	10	11.7647	0.000472073	CCL2, TGFBI, KITLG, CD4, CXCR3, THBS1, CXCL12, SELE, CTNNB1, FN1	85	459	16792	4.30399	0.585867	0.00869042	0.802079
GOTERM_BP_DIRECT	GO:0010332~response to gamma radiation	4	4.70588	0.000490577	PTPRC, CCL2, TP53, MYC	85	31	16792	25.4907	0.599937	0.00894148	0.833395
GOTERM_BP_DIRECT	GO:0043552~positive regulation of phosphatidylinositol 3-kinase activity	4	4.70588	0.000490577	CCR7, FGF2, TGFB1, SRC	85	31	16792	25.4907	0.599937	0.00894148	0.833395
GOTERM_BP_DIRECT	GO:0043200~response to amino acid	4	4.70588	0.000490577	CASP3, CDKN1B, CCL2, RELA	85	31	16792	25.4907	0.599937	0.00894148	0.833395
GOTERM_BP_DIRECT	GO:0060687~regulation of branching involved in prostate gland morphogenesis	3	3.52941	0.000510883	FGFR2, BMP4, ESR1	85	7	16792	84.6655	0.614827	0.00921997	0.867748
GOTERM_BP_DIRECT	GO:0046677~response to antibiotic	4	4.70588	0.000539379	CASP3, CCL2, TP53, JAK2	85	32	16792	24.6941	0.634793	0.00963875	0.915941
GOTERM_BP_DIRECT	GO:0010634~positive regulation of epithelial cell migration	4	4.70588	0.000591182	JUN, IFNG, SOX9, SRC	85	33	16792	23.9458	0.668479	0.0104598	1.00349
GOTERM_BP_DIRECT	GO:0001843~neural tube closure	5	5.88235	0.0005973	BMP4, NOG, PTCH1, PAX2, TGFB1	85	77	16792	12.8281	0.672246	0.0104683	1.01383
GOTERM_BP_DIRECT	GO:0010629~negative regulation of gene expression	6	7.05882	0.000618849	CDKN1A, HRAS, ID2, IFNG, ESR1, TGFB1	85	137	16792	8.65195	0.685178	0.0107433	1.05022
GOTERM_BP_DIRECT	GO:0035234~ectopic germ cell programmed cell death	3	3.52941	0.000678963	KITLG, IL1B, IL1A	85	8	16792	74.0824	0.718622	0.0116726	1.15168
GOTERM_BP_DIRECT	GO:0010818~T cell chemotaxis	3	3.52941	0.000678963	PIK3CG, PIK3CD, CXCR3	85	8	16792	74.0824	0.718622	0.0116726	1.15168
GOTERM_BP_DIRECT	GO:0042060~wound healing	5	5.88235	0.000690183	CASP3, NOG, CCL20, FGF2, FN1	85	80	16792	12.3471	0.724458	0.0117562	1.17061
GOTERM_BP_DIRECT	GO:2001240~negative regulation of extrinsic apoptotic signaling pathway in absence of ligand	4	4.70588	0.00082987	CSF2, IL1B, BCL2L1, IL1A	85	37	16792	21.3571	0.787754	0.0139922	1.40596
GOTERM_BP_DIRECT	GO:0009636~response to toxic substance	5	5.88235	0.000867028	MAPK1, CDKN1A, TLR2, CDH1, CCL5	85	85	16792	11.6208	0.801991	0.0144837	1.46847
GOTERM_BP_DIRECT	GO:0001657~ureteric bud development	4	4.70588	0.000897764	FGFR2, BMP4, SMAD7, TGFB1	85	38	16792	20.795	0.813043	0.0148606	1.52015
GOTERM_BP_DIRECT	GO:0006928~movement of cell or subcellular component	5	5.88235	0.000905888	PTGS2, IFNG, IGF1, JAK2, CXCR3	85	86	16792	11.4856	0.81586	0.0148624	1.53381
GOTERM_BP_DIRECT	GO:0030890~positive regulation of B cell proliferation	4	4.70588	0.000969083	IL4, PTPRC, CDKN1A, WNT3A	85	39	16792	20.2618	0.836371	0.0157531	1.63998
GOTERM_BP_DIRECT	GO:2000406~positive regulation of T cell migration	3	3.52941	0.00108411	CCL20, CCL5, CXCL12	85	10	16792	59.2659	0.868024	0.0174557	1.83296
GOTERM_BP_DIRECT	GO:0007179~transforming growth factor beta receptor signaling pathway	5	5.88235	0.00116522	CCL2, SMAD7, JUN, TGFB1, SRC	85	92	16792	10.7366	0.886588	0.01859	1.9688
GOTERM_BP_DIRECT	GO:0001541~ovarian follicle development	4	4.70588	0.00120425	KITLG, BCL2L1, MMP14, MYC	85	42	16792	18.8146	0.894568	0.0190444	2.03411
GOTERM_BP_DIRECT	GO:0006874~cellular calcium ion homeostasis	5	5.88235	0.00121299	CCL2, PIK3CB, CCL5, CXCL12, TGFB1	85	93	16792	10.6211	0.896277	0.0190205	2.04874
GOTERM_BP_DIRECT	GO:0008584~male gonad development	5	5.88235	0.00126213	ESR1, KITLG, BCL2L1, MMP14, SOX9	85	94	16792	10.5081	0.905379	0.0196191	2.13089
GOTERM_BP_DIRECT	GO:0043123~positive regulation of I-kappaB kinase/NF-kappaB signaling	6	7.05882	0.00127759	TNFRSF1A, CCR7, MYD88, RELA, IL1A, CTNNB1	85	161	16792	7.36222	0.908075	0.0196933	2.15672
GOTERM_BP_DIRECT	GO:0043525~positive regulation of neuron apoptotic process	4	4.70588	0.00128992	CASP3, JUN, TP53, CTNNB1	85	43	16792	18.377	0.91017	0.019719	2.17733
GOTERM_BP_DIRECT	GO:0008202~steroid metabolic process	4	4.70588	0.00128992	CYP3A4, CYP2C19, CYP2B6, CYP2A6	85	43	16792	18.377	0.91017	0.019719	2.17733
GOTERM_BP_DIRECT	GO:0032700~negative regulation of interleukin-17 production	3	3.52941	0.00132073	IFNG, FOXP3, TGFB1	85	11	16792	53.8781	0.915197	0.0200216	2.22878
GOTERM_BP_DIRECT	GO:0010759~positive regulation of macrophage chemotaxis	3	3.52941	0.00132073	CCL2, THBS1, CCL5	85	11	16792	53.8781	0.915197	0.0200216	2.22878
GOTERM_BP_DIRECT	GO:0032755~positive regulation of interleukin-6 production	4	4.70588	0.00147255	MYD88, TLR2, IL1B, IL1A	85	45	16792	17.5603	0.936154	0.0221199	2.48198
GOTERM_BP_DIRECT	GO:0000186~activation of MAPKK activity	4	4.70588	0.00156964	BMP4, JAK2, EGF, FGF2	85	46	16792	17.1785	0.946753	0.0233742	2.64356
GOTERM_BP_DIRECT	GO:0001774~microglial cell activation	3	3.52941	0.00157973	IL4, JUN, TLR2	85	12	16792	49.3882	0.947748	0.0233369	2.66034
GOTERM_BP_DIRECT	GO:0060394~negative regulation of pathway-restricted SMAD protein phosphorylation	3	3.52941	0.00157973	NOG, DKK1, SMAD7	85	12	16792	49.3882	0.947748	0.0233369	2.66034
GOTERM_BP_DIRECT	GO:0050921~positive regulation of chemotaxis	3	3.52941	0.00157973	CXCR3, THBS1, TGFB1	85	12	16792	49.3882	0.947748	0.0233369	2.66034
GOTERM_BP_DIRECT	GO:0045086~positive regulation of interleukin-2 biosynthetic process	3	3.52941	0.00157973	IL1B, CD4, IL1A	85	12	16792	49.3882	0.947748	0.0233369	2.66034
GOTERM_BP_DIRECT	GO:0031100~organ regeneration	4	4.70588	0.00167064	CDKN1A, CCL2, HGF, CXCL12	85	47	16792	16.813	0.955918	0.024471	2.8114
GOTERM_BP_DIRECT	GO:0045860~positive regulation of protein kinase activity	4	4.70588	0.00167064	PTPRC, CDKN1A, CCR7, CD4	85	47	16792	16.813	0.955918	0.024471	2.8114
GOTERM_BP_DIRECT	GO:0007267~cell-cell signaling	7	8.23529	0.00171465	FGFR2, CCR5, CCL20, CXCL13, IL1B, CCL5, FGF4	85	254	16792	5.44437	0.9594	0.0249127	2.88443
GOTERM_BP_DIRECT	GO:0032740~positive regulation of interleukin-17 production	3	3.52941	0.00186089	MYD88, IL23A, TGFB1	85	13	16792	45.5891	0.969116	0.0268024	3.12679
GOTERM_BP_DIRECT	GO:0060425~lung morphogenesis	3	3.52941	0.00186089	BMP4, MAPK1, NOG	85	13	16792	45.5891	0.969116	0.0268024	3.12679
GOTERM_BP_DIRECT	GO:2000573~positive regulation of DNA biosynthetic process	3	3.52941	0.00186089	HGF, MYC, SRC	85	13	16792	45.5891	0.969116	0.0268024	3.12679
GOTERM_BP_DIRECT	GO:0060334~regulation of interferon-gamma-mediated signaling pathway	3	3.52941	0.00186089	IFNG, JAK2, STAT1	85	13	16792	45.5891	0.969116	0.0268024	3.12679
GOTERM_BP_DIRECT	GO:0071285~cellular response to lithium ion	3	3.52941	0.00186089	CDKN1B, ID2, CDH1	85	13	16792	45.5891	0.969116	0.0268024	3.12679
GOTERM_BP_DIRECT	GO:0038095~Fc-epsilon receptor signaling pathway	6	7.05882	0.00198752	MAPK1, HRAS, PIK3CB, RELA, JUN, NFKBIA	85	178	16792	6.65909	0.97563	0.0283832	3.33618
GOTERM_BP_DIRECT	GO:0042542~response to hydrogen peroxide	4	4.70588	0.00211501	CASP3, JUN, STAT1, SRC	85	51	16792	15.4943	0.980801	0.0299493	3.54656
GOTERM_BP_DIRECT	GO:0043537~negative regulation of blood vessel endothelial cell migration	3	3.52941	0.002164	THBS1, FGF2, TGFB1	85	14	16792	42.3328	0.982483	0.0304028	3.62729
GOTERM_BP_DIRECT	GO:0034097~response to cytokine	4	4.70588	0.00223646	IL4, JUN, BCL2L1, STAT1	85	52	16792	15.1964	0.984704	0.0311715	3.74657
GOTERM_BP_DIRECT	GO:0071356~cellular response to tumor necrosis factor	5	5.88235	0.00224934	CCL2, CCL20, RELA, THBS1, CCL5	85	110	16792	8.97968	0.985068	0.0311165	3.76776
GOTERM_BP_DIRECT	GO:2000679~positive regulation of transcription regulatory region DNA binding	3	3.52941	0.00248883	WNT3A, IGF1, TGFB1	85	15	16792	39.5106	0.990462	0.0341239	4.16096
GOTERM_BP_DIRECT	GO:0022408~negative regulation of cell-cell adhesion	3	3.52941	0.00248883	CDH1, JAK2, TGFB1	85	15	16792	39.5106	0.990462	0.0341239	4.16096
GOTERM_BP_DIRECT	GO:0060441~epithelial tube branching involved in lung morphogenesis	3	3.52941	0.00248883	BMP4, SOX9, CTNNB1	85	15	16792	39.5106	0.990462	0.0341239	4.16096
GOTERM_BP_DIRECT	GO:0050853~B cell receptor signaling pathway	4	4.70588	0.00249214	MAPK1, PTPRC, CD19, PIK3CD	85	54	16792	14.6336	0.990521	0.0339198	4.16638
GOTERM_BP_DIRECT	GO:0030168~platelet activation	5	5.88235	0.00264326	PIK3CG, MAPK1, PIK3CB, CD40LG, SRC	85	115	16792	8.58926	0.992856	0.0356824	4.41369
GOTERM_BP_DIRECT	GO:0007219~Notch signaling pathway	5	5.88235	0.00264326	CDKN1B, IL2RA, SOX9, MYC, TGFB1	85	115	16792	8.58926	0.992856	0.0356824	4.41369
GOTERM_BP_DIRECT	GO:0051895~negative regulation of focal adhesion assembly	3	3.52941	0.00283516	THBS1, MMP14, SRC	85	16	16792	37.0412	0.995012	0.0379528	4.72688
GOTERM_BP_DIRECT	GO:0035994~response to muscle stretch	3	3.52941	0.00283516	RELA, JUN, NFKBIA	85	16	16792	37.0412	0.995012	0.0379528	4.72688
GOTERM_BP_DIRECT	GO:0006661~phosphatidylinositol biosynthetic process	4	4.70588	0.00305604	PIK3CG, PIK3CB, PIK3CD, FGF2	85	58	16792	13.6243	0.996702	0.0405629	5.08617
GOTERM_BP_DIRECT	GO:0030224~monocyte differentiation	3	3.52941	0.00320278	BMP4, CSF2, JUN	85	17	16792	34.8623	0.997494	0.0421726	5.32414
GOTERM_BP_DIRECT	GO:0032331~negative regulation of chondrocyte differentiation	3	3.52941	0.00320278	BMP4, SOX9, CTNNB1	85	17	16792	34.8623	0.997494	0.0421726	5.32414
GOTERM_BP_DIRECT	GO:0090201~negative regulation of release of cytochrome c from mitochondria	3	3.52941	0.00320278	IGF1, BCL2L1, HGF	85	17	16792	34.8623	0.997494	0.0421726	5.32414
GOTERM_BP_DIRECT	GO:0060749~mammary gland alveolus development	3	3.52941	0.00320278	ID2, ESR1, EGF	85	17	16792	34.8623	0.997494	0.0421726	5.32414
GOTERM_BP_DIRECT	GO:0050900~leukocyte migration	5	5.88235	0.00327085	HRAS, PIK3CB, SELE, SRC, FN1	85	122	16792	8.09643	0.997794	0.04275	5.43436
GOTERM_BP_DIRECT	GO:0033280~response to vitamin D	3	3.52941	0.00359146	PTGS2, CD4, TGFB1	85	18	16792	32.9255	0.99879	0.0465236	5.95179
GOTERM_BP_DIRECT	GO:0036120~cellular response to platelet-derived growth factor stimulus	3	3.52941	0.00359146	CCL2, MYC, SRC	85	18	16792	32.9255	0.99879	0.0465236	5.95179
GOTERM_BP_DIRECT	GO:0035066~positive regulation of histone acetylation	3	3.52941	0.00359146	IL1B, FOXP3, TGFB1	85	18	16792	32.9255	0.99879	0.0465236	5.95179
GOTERM_BP_DIRECT	GO:0060395~SMAD protein signal transduction	4	4.70588	0.00369246	BMP4, INHBE, JUN, TGFB1	85	62	16792	12.7454	0.998999	0.047474	6.11426
GOTERM_BP_DIRECT	GO:0016525~negative regulation of angiogenesis	4	4.70588	0.00369246	CCL2, CXCR3, THBS1, STAT1	85	62	16792	12.7454	0.998999	0.047474	6.11426
GOTERM_BP_DIRECT	GO:0006968~cellular defense response	4	4.70588	0.00369246	IL4, CD19, CCR5, RELA	85	62	16792	12.7454	0.998999	0.047474	6.11426
GOTERM_BP_DIRECT	GO:0009611~response to wounding	4	4.70588	0.00386322	CCL2, MYC, TGFB1, FN1	85	63	16792	12.543	0.999273	0.04928	6.38832
GOTERM_BP_DIRECT	GO:0043065~positive regulation of apoptotic process	7	8.23529	0.00391819	BMP4, PTGS2, TP53, BCL2L1, TGFB1, SRC, CTNNB1	85	300	16792	4.60957	0.999344	0.0496266	6.47639
GOTERM_BP_DIRECT	GO:0042832~defense response to protozoan	3	3.52941	0.00400099	IL4, HRAS, IFNG	85	19	16792	31.1926	0.999438	0.0503099	6.60888
GOTERM_BP_DIRECT	GO:0046579~positive regulation of Ras protein signal transduction	3	3.52941	0.00400099	HRAS, KITLG, IGF1	85	19	16792	31.1926	0.999438	0.0503099	6.60888
GOTERM_BP_DIRECT	GO:0043536~positive regulation of blood vessel endothelial cell migration	3	3.52941	0.00400099	THBS1, FGF2, TGFB1	85	19	16792	31.1926	0.999438	0.0503099	6.60888
GOTERM_BP_DIRECT	GO:0043011~myeloid dendritic cell differentiation	3	3.52941	0.00400099	IL4, CSF2, TGFB1	85	19	16792	31.1926	0.999438	0.0503099	6.60888
GOTERM_BP_DIRECT	GO:0043524~negative regulation of neuron apoptotic process	5	5.88235	0.00433334	HRAS, CCL2, JUN, JAK2, BCL2L1	85	132	16792	7.48307	0.999699	0.0540199	7.13895
GOTERM_BP_DIRECT	GO:0042326~negative regulation of phosphorylation	3	3.52941	0.00443116	BMP4, CDKN1A, CDKN1B	85	20	16792	29.6329	0.999749	0.0548426	7.29442
GOTERM_BP_DIRECT	GO:0009749~response to glucose	4	4.70588	0.00478897	CASP3, CDKN1B, THBS1, TGFB1	85	68	16792	11.6208	0.999872	0.0587602	7.86104
GOTERM_BP_DIRECT	GO:0043154~negative regulation of cysteine-type endopeptidase activity involved in apoptotic process	4	4.70588	0.00498878	HGF, PAX2, THBS1, SRC	85	69	16792	11.4523	0.999912	0.0607436	8.17602
GOTERM_BP_DIRECT	GO:0035690~cellular response to drug	4	4.70588	0.00498878	CCL2, TP53, IL1B, MYC	85	69	16792	11.4523	0.999912	0.0607436	8.17602
GOTERM_BP_DIRECT	GO:0007186~G-protein coupled receptor signaling pathway	12	14.1176	0.00505781	PIK3CG, CXCL1, CCR7, CCL2, CCR5, CCL20, PIK3CB, CXCL13, JAK2, CXCR3, CCL5, CXCL12	85	899	16792	2.63697	0.999923	0.0611623	8.28462
GOTERM_BP_DIRECT	GO:0090023~positive regulation of neutrophil chemotaxis	3	3.52941	0.00535257	CXCL1, CCR7, IL23A	85	22	16792	26.939	0.999956	0.0642044	8.74693
GOTERM_BP_DIRECT	GO:0071345~cellular response to cytokine stimulus	3	3.52941	0.00535257	CSF3, CCR7, NFKBIA	85	22	16792	26.939	0.999956	0.0642044	8.74693
GOTERM_BP_DIRECT	GO:0010165~response to X-ray	3	3.52941	0.00535257	CDKN1A, CASP3, TP53	85	22	16792	26.939	0.999956	0.0642044	8.74693
GOTERM_BP_DIRECT	GO:0090398~cellular senescence	3	3.52941	0.00584339	CDKN1A, HRAS, ID2	85	23	16792	25.7678	0.999982	0.0694545	9.51188
GOTERM_BP_DIRECT	GO:0048754~branching morphogenesis of an epithelial tube	3	3.52941	0.00584339	BMP4, MMP14, EGF	85	23	16792	25.7678	0.999982	0.0694545	9.51188
GOTERM_BP_DIRECT	GO:0045662~negative regulation of myoblast differentiation	3	3.52941	0.00584339	BMP4, SOX9, TGFB1	85	23	16792	25.7678	0.999982	0.0694545	9.51188
GOTERM_BP_DIRECT	GO:0032967~positive regulation of collagen biosynthetic process	3	3.52941	0.00584339	BMP4, CCL2, TGFB1	85	23	16792	25.7678	0.999982	0.0694545	9.51188
GOTERM_BP_DIRECT	GO:0033137~negative regulation of peptidyl-serine phosphorylation	3	3.52941	0.00584339	DKK1, SMAD7, HGF	85	23	16792	25.7678	0.999982	0.0694545	9.51188
GOTERM_BP_DIRECT	GO:0002250~adaptive immune response	5	5.88235	0.00648099	PIK3CG, PIK3CD, IFNG, CD4, JAK2	85	148	16792	6.67409	0.999995	0.0762764	10.4966
GOTERM_BP_DIRECT	GO:0022617~extracellular matrix disassembly	4	4.70588	0.00652833	MMP7, CDH1, MMP14, FN1	85	76	16792	10.3975	0.999995	0.0763342	10.5693
GOTERM_BP_DIRECT	GO:0032869~cellular response to insulin stimulus	4	4.70588	0.00676878	CCL2, STAT1, MYC, SRC	85	77	16792	10.2625	0.999997	0.0785514	10.9377
GOTERM_BP_DIRECT	GO:0007159~leukocyte cell-cell adhesion	3	3.52941	0.00688423	CD40LG, CCL5, SELE	85	25	16792	23.7064	0.999997	0.0793497	11.1141
GOTERM_BP_DIRECT	GO:0055010~ventricular cardiac muscle tissue morphogenesis	3	3.52941	0.00688423	FGFR2, SMAD7, TGFB1	85	25	16792	23.7064	0.999997	0.0793497	11.1141
GOTERM_BP_DIRECT	GO:0071158~positive regulation of cell cycle arrest	3	3.52941	0.00688423	ID2, TP53, TGFB1	85	25	16792	23.7064	0.999997	0.0793497	11.1141
GOTERM_BP_DIRECT	GO:0042327~positive regulation of phosphorylation	3	3.52941	0.00688423	THBS1, CCL5, EGF	85	25	16792	23.7064	0.999997	0.0793497	11.1141
GOTERM_BP_DIRECT	GO:0006805~xenobiotic metabolic process	4	4.70588	0.00701444	CYP3A4, CYP2J2, CYP2C19, CYP2B6	85	78	16792	10.1309	0.999998	0.0803	11.3127
GOTERM_BP_DIRECT	GO:0032757~positive regulation of interleukin-8 production	3	3.52941	0.00743384	SERPINE1, TLR2, IL1B	85	26	16792	22.7946	0.999999	0.0843946	11.9494
GOTERM_BP_DIRECT	GO:0043410~positive regulation of MAPK cascade	4	4.70588	0.00778299	FGFR2, HRAS, IGF1, CTNNB1	85	81	16792	9.7557	1	0.0876636	12.4761
GOTERM_BP_DIRECT	GO:0010800~positive regulation of peptidyl-threonine phosphorylation	3	3.52941	0.00800264	MAPK1, EGF, TGFB1	85	27	16792	21.9503	1	0.0894955	12.806
GOTERM_BP_DIRECT	GO:0008543~fibroblast growth factor receptor signaling pathway	4	4.70588	0.00804979	FGFR2, MAPK1, FGF2, FGF4	85	82	16792	9.63673	1	0.0894671	12.8766
GOTERM_BP_DIRECT	GO:0060070~canonical Wnt signaling pathway	4	4.70588	0.00832192	WNT3A, EGF, MYC, CTNNB1	85	83	16792	9.52062	1	0.0918165	13.2834
GOTERM_BP_DIRECT	GO:0035116~embryonic hindlimb morphogenesis	3	3.52941	0.00859042	BMP4, CTNNB1, FGF4	85	28	16792	21.1664	1	0.0940939	13.6829
GOTERM_BP_DIRECT	GO:0021983~pituitary gland development	3	3.52941	0.00859042	BMP4, NOG, CDH1	85	28	16792	21.1664	1	0.0940939	13.6829
GOTERM_BP_DIRECT	GO:0000060~protein import into nucleus, translocation	3	3.52941	0.00859042	IFNG, NFKBIA, TGFB1	85	28	16792	21.1664	1	0.0940939	13.6829
GOTERM_BP_DIRECT	GO:0006338~chromatin remodeling	4	4.70588	0.00917062	ESR1, SOX9, FOXP3, MYC	85	86	16792	9.18851	1	0.0995686	14.5404
GOTERM_BP_DIRECT	GO:0097421~liver regeneration	3	3.52941	0.009197	NFKBIA, MYC, TGFB1	85	29	16792	20.4365	1	0.0992675	14.5792
GOTERM_BP_DIRECT	GO:0001937~negative regulation of endothelial cell proliferation	3	3.52941	0.009197	CXCR3, THBS1, STAT1	85	29	16792	20.4365	1	0.0992675	14.5792
GOTERM_BP_DIRECT	GO:0051973~positive regulation of telomerase activity	3	3.52941	0.009197	MAPK1, MYC, CTNNB1	85	29	16792	20.4365	1	0.0992675	14.5792
GOTERM_BP_DIRECT	GO:0051607~defense response to virus	5	5.88235	0.00943409	PTPRC, IL23A, RELA, IFNG, STAT1	85	165	16792	5.98645	1	0.101123	14.9272
GOTERM_BP_DIRECT	GO:0055114~oxidation-reduction process	9	10.5882	0.00946828	CYP3A43, CYP3A4, CYP4X1, CYP2J2, CYP2C19, PTGS2, CYP2B6, CYP2A6, PAX2	85	592	16792	3.00334	1	0.100896	14.9772
GOTERM_BP_DIRECT	GO:0060325~face morphogenesis	3	3.52941	0.00982216	NOG, DKK1, TGFB1	85	30	16792	19.7553	1	0.103892	15.4938
GOTERM_BP_DIRECT	GO:0097193~intrinsic apoptotic signaling pathway	3	3.52941	0.00982216	CDKN1A, HRAS, TP53	85	30	16792	19.7553	1	0.103892	15.4938
GOTERM_BP_DIRECT	GO:2000379~positive regulation of reactive oxygen species metabolic process	3	3.52941	0.00982216	CDKN1A, TP53, THBS1	85	30	16792	19.7553	1	0.103892	15.4938
GOTERM_BP_DIRECT	GO:0044344~cellular response to fibroblast growth factor stimulus	3	3.52941	0.00982216	CCL2, CCL5, MYC	85	30	16792	19.7553	1	0.103892	15.4938
GOTERM_BP_DIRECT	GO:0030217~T cell differentiation	3	3.52941	0.00982216	PTPRC, PIK3CD, CD4	85	30	16792	19.7553	1	0.103892	15.4938
GOTERM_BP_DIRECT	GO:2000320~negative regulation of T-helper 17 cell differentiation	2	2.35294	0.00998004	IL4, FOXP3	85	2	16792	197.553	1	0.104888	15.7233
GOTERM_BP_DIRECT	GO:0035747~natural killer cell chemotaxis	2	2.35294	0.00998004	PIK3CG, PIK3CD	85	2	16792	197.553	1	0.104888	15.7233
GOTERM_BP_DIRECT	GO:0031667~response to nutrient levels	3	3.52941	0.0104657	MMP7, PAX2, SRC	85	31	16792	19.118	1	0.109119	16.4257
GOTERM_BP_DIRECT	GO:0048147~negative regulation of fibroblast proliferation	3	3.52941	0.0104657	IFNG, TP53, MYC	85	31	16792	19.118	1	0.109119	16.4257
GOTERM_BP_DIRECT	GO:0045765~regulation of angiogenesis	3	3.52941	0.0104657	CXCL13, FGF2, CTNNB1	85	31	16792	19.118	1	0.109119	16.4257
GOTERM_BP_DIRECT	GO:0071479~cellular response to ionizing radiation	3	3.52941	0.0104657	CDKN1A, TP53, TGFB1	85	31	16792	19.118	1	0.109119	16.4257
GOTERM_BP_DIRECT	GO:0048701~embryonic cranial skeleton morphogenesis	3	3.52941	0.0104657	FGFR2, BMP4, MMP14	85	31	16792	19.118	1	0.109119	16.4257
GOTERM_BP_DIRECT	GO:0007259~JAK-STAT cascade	3	3.52941	0.0111275	CCL2, JAK2, STAT1	85	32	16792	18.5206	1	0.115004	17.3738
GOTERM_BP_DIRECT	GO:0007093~mitotic cell cycle checkpoint	3	3.52941	0.0111275	HRAS, BCL2L1, TGFB1	85	32	16792	18.5206	1	0.115004	17.3738
GOTERM_BP_DIRECT	GO:0071364~cellular response to epidermal growth factor stimulus	3	3.52941	0.0118072	PAX2, SOX9, MYC	85	33	16792	17.9594	1	0.120961	18.3372
GOTERM_BP_DIRECT	GO:0045787~positive regulation of cell cycle	3	3.52941	0.0125048	FGFR2, CDKN1B, MYC	85	34	16792	17.4311	1	0.126984	19.3148
GOTERM_BP_DIRECT	GO:0050714~positive regulation of protein secretion	3	3.52941	0.0139526	IGF1, TGFB1, IL1A	85	36	16792	16.4627	1	0.13995	21.3088
GOTERM_BP_DIRECT	GO:0016337~single organismal cell-cell adhesion	4	4.70588	0.0141573	CDH1, SOX9, SRC, CTNNB1	85	101	16792	7.82388	1	0.141113	21.5869
GOTERM_BP_DIRECT	GO:0045786~negative regulation of cell cycle	3	3.52941	0.0147025	BMP4, PTGS2, TGFB1	85	37	16792	16.0178	1	0.1454	22.3232
GOTERM_BP_DIRECT	GO:0042130~negative regulation of T cell proliferation	3	3.52941	0.0147025	IL2RA, FOXP3, TGFB1	85	37	16792	16.0178	1	0.1454	22.3232
GOTERM_BP_DIRECT	GO:0034605~cellular response to heat	3	3.52941	0.0147025	CDKN1A, THBS1, IL1A	85	37	16792	16.0178	1	0.1454	22.3232
GOTERM_BP_DIRECT	GO:0021940~positive regulation of cerebellar granule cell precursor proliferation	2	2.35294	0.0149331	EGF, FGF2	85	3	16792	131.702	1	0.14675	22.6326
GOTERM_BP_DIRECT	GO:0060916~mesenchymal cell proliferation involved in lung development	2	2.35294	0.0149331	FGFR2, CTNNB1	85	3	16792	131.702	1	0.14675	22.6326
GOTERM_BP_DIRECT	GO:2000544~regulation of endothelial cell chemotaxis to fibroblast growth factor	2	2.35294	0.0149331	FGF2, FGF4	85	3	16792	131.702	1	0.14675	22.6326
GOTERM_BP_DIRECT	GO:2000391~positive regulation of neutrophil extravasation	2	2.35294	0.0149331	IL1R1, IL1A	85	3	16792	131.702	1	0.14675	22.6326
GOTERM_BP_DIRECT	GO:0072125~negative regulation of glomerular mesangial cell proliferation	2	2.35294	0.0149331	BMP4, IFNG	85	3	16792	131.702	1	0.14675	22.6326
GOTERM_BP_DIRECT	GO:0060523~prostate epithelial cord elongation	2	2.35294	0.0149331	FGFR2, ESR1	85	3	16792	131.702	1	0.14675	22.6326
GOTERM_BP_DIRECT	GO:0072193~ureter smooth muscle cell differentiation	2	2.35294	0.0149331	BMP4, SOX9	85	3	16792	131.702	1	0.14675	22.6326
GOTERM_BP_DIRECT	GO:2000630~positive regulation of miRNA metabolic process	2	2.35294	0.0149331	HRAS, RELA	85	3	16792	131.702	1	0.14675	22.6326
GOTERM_BP_DIRECT	GO:0060559~positive regulation of calcidiol 1-monooxygenase activity	2	2.35294	0.0149331	IFNG, IL1B	85	3	16792	131.702	1	0.14675	22.6326
GOTERM_BP_DIRECT	GO:0003340~negative regulation of mesenchymal to epithelial transition involved in metanephros morphogenesis	2	2.35294	0.0149331	STAT1, CTNNB1	85	3	16792	131.702	1	0.14675	22.6326
GOTERM_BP_DIRECT	GO:0002679~respiratory burst involved in defense response	2	2.35294	0.0149331	PIK3CG, PIK3CD	85	3	16792	131.702	1	0.14675	22.6326
GOTERM_BP_DIRECT	GO:0001660~fever generation	2	2.35294	0.0149331	IL1B, IL1A	85	3	16792	131.702	1	0.14675	22.6326
GOTERM_BP_DIRECT	GO:0002513~tolerance induction to self antigen	2	2.35294	0.0149331	FOXP3, TGFB1	85	3	16792	131.702	1	0.14675	22.6326
GOTERM_BP_DIRECT	GO:0001942~hair follicle development	3	3.52941	0.0154694	DKK1, RELA, SOX9	85	38	16792	15.5963	1	0.150853	23.3479
GOTERM_BP_DIRECT	GO:0038128~ERBB2 signaling pathway	3	3.52941	0.0154694	HRAS, EGF, SRC	85	38	16792	15.5963	1	0.150853	23.3479
GOTERM_BP_DIRECT	GO:0045471~response to ethanol	4	4.70588	0.0157006	IL4, CSF3, CCL2, MYC	85	105	16792	7.52583	1	0.152157	23.6544
GOTERM_BP_DIRECT	GO:0002223~stimulatory C-type lectin receptor signaling pathway	4	4.70588	0.0157006	HRAS, RELA, NFKBIA, SRC	85	105	16792	7.52583	1	0.152157	23.6544
GOTERM_BP_DIRECT	GO:0045668~negative regulation of osteoblast differentiation	3	3.52941	0.0162532	NOG, ID2, PTCH1	85	39	16792	15.1964	1	0.156308	24.3821
GOTERM_BP_DIRECT	GO:0002062~chondrocyte differentiation	3	3.52941	0.0162532	BMP4, TGFBI, TGFB1	85	39	16792	15.1964	1	0.156308	24.3821
GOTERM_BP_DIRECT	GO:0030218~erythrocyte differentiation	3	3.52941	0.0170537	BMP4, CASP3, JAK2	85	40	16792	14.8165	1	0.162576	25.4247
GOTERM_BP_DIRECT	GO:0007346~regulation of mitotic cell cycle	3	3.52941	0.0170537	CDKN1A, PTCH1, MYC	85	40	16792	14.8165	1	0.162576	25.4247
GOTERM_BP_DIRECT	GO:0070527~platelet aggregation	3	3.52941	0.0178707	PIK3CG, PIK3CB, WNT3A	85	41	16792	14.4551	1	0.168879	26.4748
GOTERM_BP_DIRECT	GO:0051209~release of sequestered calcium ion into cytosol	3	3.52941	0.0178707	PTPRC, CCR7, FGF2	85	41	16792	14.4551	1	0.168879	26.4748
GOTERM_BP_DIRECT	GO:0002548~monocyte chemotaxis	3	3.52941	0.0187041	CCL2, CCL20, CCL5	85	42	16792	14.1109	1	0.175212	27.5316
GOTERM_BP_DIRECT	GO:0097191~extrinsic apoptotic signaling pathway	3	3.52941	0.0187041	IFNG, JAK2, TGFB1	85	42	16792	14.1109	1	0.175212	27.5316
GOTERM_BP_DIRECT	GO:0045785~positive regulation of cell adhesion	3	3.52941	0.0195535	CCR7, CCL5, CXCL12	85	43	16792	13.7828	1	0.181572	28.5941
GOTERM_BP_DIRECT	GO:0034613~cellular protein localization	3	3.52941	0.0195535	WNT3A, TP53, CTNNB1	85	43	16792	13.7828	1	0.181572	28.5941
GOTERM_BP_DIRECT	GO:0090184~positive regulation of kidney development	2	2.35294	0.0198616	BMP4, SOX9	85	4	16792	98.7765	1	0.18328	28.9759
GOTERM_BP_DIRECT	GO:0033634~positive regulation of cell-cell adhesion mediated by integrin	2	2.35294	0.0198616	CXCL13, CCL5	85	4	16792	98.7765	1	0.18328	28.9759
GOTERM_BP_DIRECT	GO:1901203~positive regulation of extracellular matrix assembly	2	2.35294	0.0198616	SOX9, TGFB1	85	4	16792	98.7765	1	0.18328	28.9759
GOTERM_BP_DIRECT	GO:0060442~branching involved in prostate gland morphogenesis	2	2.35294	0.0198616	FGFR2, BMP4	85	4	16792	98.7765	1	0.18328	28.9759
GOTERM_BP_DIRECT	GO:0072672~neutrophil extravasation	2	2.35294	0.0198616	PIK3CG, PIK3CD	85	4	16792	98.7765	1	0.18328	28.9759
GOTERM_BP_DIRECT	GO:0071677~positive regulation of mononuclear cell migration	2	2.35294	0.0198616	IL4, TGFB1	85	4	16792	98.7765	1	0.18328	28.9759
GOTERM_BP_DIRECT	GO:0045918~negative regulation of cytolysis	2	2.35294	0.0198616	CSF2, PAX2	85	4	16792	98.7765	1	0.18328	28.9759
GOTERM_BP_DIRECT	GO:0002677~negative regulation of chronic inflammatory response	2	2.35294	0.0198616	IL4, FOXP3	85	4	16792	98.7765	1	0.18328	28.9759
GOTERM_BP_DIRECT	GO:0030260~entry into host cell	2	2.35294	0.0198616	CCR5, CD4	85	4	16792	98.7765	1	0.18328	28.9759
GOTERM_BP_DIRECT	GO:0010453~regulation of cell fate commitment	2	2.35294	0.0198616	FGFR2, BMP4	85	4	16792	98.7765	1	0.18328	28.9759
GOTERM_BP_DIRECT	GO:0051450~myoblast proliferation	2	2.35294	0.0198616	IGF1, HGF	85	4	16792	98.7765	1	0.18328	28.9759
GOTERM_BP_DIRECT	GO:0033625~positive regulation of integrin activation	2	2.35294	0.0198616	CXCL13, SRC	85	4	16792	98.7765	1	0.18328	28.9759
GOTERM_BP_DIRECT	GO:0002248~connective tissue replacement involved in inflammatory response wound healing	2	2.35294	0.0198616	TGFB1, IL1A	85	4	16792	98.7765	1	0.18328	28.9759
GOTERM_BP_DIRECT	GO:0072289~metanephric nephron tubule formation	2	2.35294	0.0198616	PAX2, SOX9	85	4	16792	98.7765	1	0.18328	28.9759
GOTERM_BP_DIRECT	GO:0034644~cellular response to UV	3	3.52941	0.020419	PTGS2, TP53, MYC	85	44	16792	13.4695	1	0.187045	29.6615
GOTERM_BP_DIRECT	GO:0043434~response to peptide hormone	3	3.52941	0.020419	CDKN1B, STAT1, CXCL12	85	44	16792	13.4695	1	0.187045	29.6615
GOTERM_BP_DIRECT	GO:0045087~innate immune response	7	8.23529	0.0207168	PIK3CG, MYD88, IL23A, PIK3CD, TLR2, JAK2, SRC	85	430	16792	3.21598	1	0.188612	30.0254
GOTERM_BP_DIRECT	GO:0030514~negative regulation of BMP signaling pathway	3	3.52941	0.0213002	NOG, DKK1, SMAD7	85	45	16792	13.1702	1	0.192502	30.7329
GOTERM_BP_DIRECT	GO:0033209~tumor necrosis factor-mediated signaling pathway	4	4.70588	0.021349	TNFRSF1A, CD40LG, JAK2, STAT1	85	118	16792	6.69671	1	0.191986	30.7918
GOTERM_BP_DIRECT	GO:0051591~response to cAMP	3	3.52941	0.022197	RELA, JUN, STAT1	85	46	16792	12.8839	1	0.19794	31.8075
GOTERM_BP_DIRECT	GO:0010595~positive regulation of endothelial cell migration	3	3.52941	0.022197	BMP4, THBS1, FGF2	85	46	16792	12.8839	1	0.19794	31.8075
GOTERM_BP_DIRECT	GO:0003151~outflow tract morphogenesis	3	3.52941	0.022197	BMP4, NOG, JUN	85	46	16792	12.8839	1	0.19794	31.8075
GOTERM_BP_DIRECT	GO:0032729~positive regulation of interferon-gamma production	3	3.52941	0.022197	HRAS, IL23A, IL1B	85	46	16792	12.8839	1	0.19794	31.8075
GOTERM_BP_DIRECT	GO:0090263~positive regulation of canonical Wnt signaling pathway	4	4.70588	0.0223044	FGFR2, WNT3A, FGF2, SRC	85	120	16792	6.5851	1	0.197875	31.9351
GOTERM_BP_DIRECT	GO:0030308~negative regulation of cell growth	4	4.70588	0.0227907	CDKN1A, CDKN1B, TP53, TGFB1	85	121	16792	6.53068	1	0.200829	32.5102
GOTERM_BP_DIRECT	GO:0042110~T cell activation	3	3.52941	0.0231093	PIK3CG, PIK3CD, FOXP3	85	47	16792	12.6098	1	0.20242	32.8845
GOTERM_BP_DIRECT	GO:0009408~response to heat	3	3.52941	0.0240369	CCL2, IGF1, CXCL12	85	48	16792	12.3471	1	0.208756	33.9631
GOTERM_BP_DIRECT	GO:0010862~positive regulation of pathway-restricted SMAD protein phosphorylation	3	3.52941	0.0240369	BMP4, INHBE, TGFB1	85	48	16792	12.3471	1	0.208756	33.9631
GOTERM_BP_DIRECT	GO:0051726~regulation of cell cycle	4	4.70588	0.0242843	PTPRC, JUN, FGF2, SRC	85	124	16792	6.37268	1	0.209726	34.2481
GOTERM_BP_DIRECT	GO:0007262~STAT protein import into nucleus	2	2.35294	0.0247658	JAK2, EGF	85	5	16792	79.0212	1	0.212489	34.7994
GOTERM_BP_DIRECT	GO:0031622~positive regulation of fever generation	2	2.35294	0.0247658	PTGS2, IL1B	85	5	16792	79.0212	1	0.212489	34.7994
GOTERM_BP_DIRECT	GO:0070431~nucleotide-binding oligomerization domain containing 2 signaling pathway	2	2.35294	0.0247658	RELA, NFKBIA	85	5	16792	79.0212	1	0.212489	34.7994
GOTERM_BP_DIRECT	GO:0060591~chondroblast differentiation	2	2.35294	0.0247658	FGF2, FGF4	85	5	16792	79.0212	1	0.212489	34.7994
GOTERM_BP_DIRECT	GO:0072162~metanephric mesenchymal cell differentiation	2	2.35294	0.0247658	PAX2, STAT1	85	5	16792	79.0212	1	0.212489	34.7994
GOTERM_BP_DIRECT	GO:0010757~negative regulation of plasminogen activation	2	2.35294	0.0247658	SERPINE1, THBS1	85	5	16792	79.0212	1	0.212489	34.7994
GOTERM_BP_DIRECT	GO:0071681~cellular response to indole-3-methanol	2	2.35294	0.0247658	CDH1, CTNNB1	85	5	16792	79.0212	1	0.212489	34.7994
GOTERM_BP_DIRECT	GO:0000904~cell morphogenesis involved in differentiation	2	2.35294	0.0247658	DKK1, CTNNB1	85	5	16792	79.0212	1	0.212489	34.7994
GOTERM_BP_DIRECT	GO:0071560~cellular response to transforming growth factor beta stimulus	3	3.52941	0.0249795	SMAD7, SOX9, TGFB1	85	49	16792	12.0951	1	0.213169	35.0426
GOTERM_BP_DIRECT	GO:0019722~calcium-mediated signaling	3	3.52941	0.0269094	CCR5, CXCR3, SELE	85	51	16792	11.6208	1	0.226797	37.2009
GOTERM_BP_DIRECT	GO:0032481~positive regulation of type I interferon production	3	3.52941	0.0269094	MYD88, RELA, CTNNB1	85	51	16792	11.6208	1	0.226797	37.2009
GOTERM_BP_DIRECT	GO:0042472~inner ear morphogenesis	3	3.52941	0.0278963	FGFR2, WNT3A, PAX2	85	52	16792	11.3973	1	0.233132	38.2783
GOTERM_BP_DIRECT	GO:0032914~positive regulation of transforming growth factor beta1 production	2	2.35294	0.0296458	THBS1, FOXP3	85	6	16792	65.851	1	0.244918	40.1457
GOTERM_BP_DIRECT	GO:0060527~prostate epithelial cord arborization involved in prostate glandular acinus morphogenesis	2	2.35294	0.0296458	FGFR2, ESR1	85	6	16792	65.851	1	0.244918	40.1457
GOTERM_BP_DIRECT	GO:1900118~negative regulation of execution phase of apoptosis	2	2.35294	0.0296458	BCL2L1, CXCR3	85	6	16792	65.851	1	0.244918	40.1457
GOTERM_BP_DIRECT	GO:0003179~heart valve morphogenesis	2	2.35294	0.0296458	SOX9, TGFB1	85	6	16792	65.851	1	0.244918	40.1457
GOTERM_BP_DIRECT	GO:0060363~cranial suture morphogenesis	2	2.35294	0.0296458	BMP4, FGF4	85	6	16792	65.851	1	0.244918	40.1457
GOTERM_BP_DIRECT	GO:0007182~common-partner SMAD protein phosphorylation	2	2.35294	0.0296458	BMP4, TGFB1	85	6	16792	65.851	1	0.244918	40.1457
GOTERM_BP_DIRECT	GO:0010535~positive regulation of activation of JAK2 kinase activity	2	2.35294	0.0296458	IL23A, CCL5	85	6	16792	65.851	1	0.244918	40.1457
GOTERM_BP_DIRECT	GO:0051150~regulation of smooth muscle cell differentiation	2	2.35294	0.0296458	FGFR2, BMP4	85	6	16792	65.851	1	0.244918	40.1457
GOTERM_BP_DIRECT	GO:1903799~negative regulation of production of miRNAs involved in gene silencing by miRNA	2	2.35294	0.0296458	ESR1, TGFB1	85	6	16792	65.851	1	0.244918	40.1457
GOTERM_BP_DIRECT	GO:0061312~BMP signaling pathway involved in heart development	2	2.35294	0.0296458	BMP4, NOG	85	6	16792	65.851	1	0.244918	40.1457
GOTERM_BP_DIRECT	GO:0016098~monoterpenoid metabolic process	2	2.35294	0.0296458	CYP3A4, CYP2C19	85	6	16792	65.851	1	0.244918	40.1457
GOTERM_BP_DIRECT	GO:0045084~positive regulation of interleukin-12 biosynthetic process	2	2.35294	0.0296458	RELA, IFNG	85	6	16792	65.851	1	0.244918	40.1457
GOTERM_BP_DIRECT	GO:0042306~regulation of protein import into nucleus	2	2.35294	0.0296458	BMP4, TGFB1	85	6	16792	65.851	1	0.244918	40.1457
GOTERM_BP_DIRECT	GO:0035754~B cell chemotaxis	2	2.35294	0.0296458	CXCL13, PIK3CD	85	6	16792	65.851	1	0.244918	40.1457
GOTERM_BP_DIRECT	GO:0043615~astrocyte cell migration	2	2.35294	0.0296458	CCL2, MMP14	85	6	16792	65.851	1	0.244918	40.1457
GOTERM_BP_DIRECT	GO:0048864~stem cell development	2	2.35294	0.0296458	PTPRC, FGF2	85	6	16792	65.851	1	0.244918	40.1457
GOTERM_BP_DIRECT	GO:2000107~negative regulation of leukocyte apoptotic process	2	2.35294	0.0296458	CCR7, CXCL12	85	6	16792	65.851	1	0.244918	40.1457
GOTERM_BP_DIRECT	GO:0046483~heterocycle metabolic process	2	2.35294	0.0296458	CYP3A4, CYP2C19	85	6	16792	65.851	1	0.244918	40.1457
GOTERM_BP_DIRECT	GO:0090279~regulation of calcium ion import	2	2.35294	0.0296458	EGF, CTNNB1	85	6	16792	65.851	1	0.244918	40.1457
GOTERM_BP_DIRECT	GO:0010742~macrophage derived foam cell differentiation	2	2.35294	0.0296458	STAT1, TGFB1	85	6	16792	65.851	1	0.244918	40.1457
GOTERM_BP_DIRECT	GO:0050821~protein stabilization	4	4.70588	0.0307771	CDKN1A, SMAD7, IGF1, GAPDH	85	136	16792	5.81038	1	0.252011	41.3247
GOTERM_BP_DIRECT	GO:0042475~odontogenesis of dentin-containing tooth	3	3.52941	0.030943	BMP4, CTNNB1, FGF4	85	55	16792	10.7756	1	0.252119	41.4957
GOTERM_BP_DIRECT	GO:0050829~defense response to Gram-negative bacterium	3	3.52941	0.030943	IL23A, SERPINE1, CD4	85	55	16792	10.7756	1	0.252119	41.4957
GOTERM_BP_DIRECT	GO:0060548~negative regulation of cell death	3	3.52941	0.030943	BMP4, FGF2, MYC	85	55	16792	10.7756	1	0.252119	41.4957
GOTERM_BP_DIRECT	GO:0042733~embryonic digit morphogenesis	3	3.52941	0.0319866	BMP4, NOG, CTNNB1	85	56	16792	10.5832	1	0.258433	42.5611
GOTERM_BP_DIRECT	GO:0003337~mesenchymal to epithelial transition involved in metanephros morphogenesis	2	2.35294	0.0345016	BMP4, PAX2	85	7	16792	56.4437	1	0.274818	45.0539
GOTERM_BP_DIRECT	GO:1903140~regulation of establishment of endothelial barrier	2	2.35294	0.0345016	TNFRSF1A, IL1B	85	7	16792	56.4437	1	0.274818	45.0539
GOTERM_BP_DIRECT	GO:0072205~metanephric collecting duct development	2	2.35294	0.0345016	BMP4, PAX2	85	7	16792	56.4437	1	0.274818	45.0539
GOTERM_BP_DIRECT	GO:0061626~pharyngeal arch artery morphogenesis	2	2.35294	0.0345016	BMP4, NOG	85	7	16792	56.4437	1	0.274818	45.0539
GOTERM_BP_DIRECT	GO:0030916~otic vesicle formation	2	2.35294	0.0345016	FGFR2, SOX9	85	7	16792	56.4437	1	0.274818	45.0539
GOTERM_BP_DIRECT	GO:0048771~tissue remodeling	2	2.35294	0.0345016	IL23A, MMP14	85	7	16792	56.4437	1	0.274818	45.0539
GOTERM_BP_DIRECT	GO:0048642~negative regulation of skeletal muscle tissue development	2	2.35294	0.0345016	DKK1, TGFB1	85	7	16792	56.4437	1	0.274818	45.0539
GOTERM_BP_DIRECT	GO:2000144~positive regulation of DNA-templated transcription, initiation	2	2.35294	0.0345016	JUN, CTNNB1	85	7	16792	56.4437	1	0.274818	45.0539
GOTERM_BP_DIRECT	GO:0060449~bud elongation involved in lung branching	2	2.35294	0.0345016	FGFR2, BMP4	85	7	16792	56.4437	1	0.274818	45.0539
GOTERM_BP_DIRECT	GO:0034616~response to laminar fluid shear stress	2	2.35294	0.0345016	SMAD7, TGFB1	85	7	16792	56.4437	1	0.274818	45.0539
GOTERM_BP_DIRECT	GO:0032808~lacrimal gland development	2	2.35294	0.0345016	FGFR2, SOX9	85	7	16792	56.4437	1	0.274818	45.0539
GOTERM_BP_DIRECT	GO:0045606~positive regulation of epidermal cell differentiation	2	2.35294	0.0345016	BMP4, PTCH1	85	7	16792	56.4437	1	0.274818	45.0539
GOTERM_BP_DIRECT	GO:0071639~positive regulation of monocyte chemotactic protein-1 production	2	2.35294	0.0345016	IL1B, IL1A	85	7	16792	56.4437	1	0.274818	45.0539
GOTERM_BP_DIRECT	GO:0051782~negative regulation of cell division	2	2.35294	0.0345016	PTCH1, MYC	85	7	16792	56.4437	1	0.274818	45.0539
GOTERM_BP_DIRECT	GO:0042742~defense response to bacterium	4	4.70588	0.0361876	TNFRSF1A, CCL20, CXCL13, IFNG	85	145	16792	5.44974	1	0.28515	46.6675
GOTERM_BP_DIRECT	GO:0032092~positive regulation of protein binding	3	3.52941	0.037408	BMP4, CSF3, WNT3A	85	61	16792	9.71572	1	0.29216	47.8077
GOTERM_BP_DIRECT	GO:0006977~DNA damage response, signal transduction by p53 class mediator resulting in cell cycle arrest	3	3.52941	0.0385319	CDKN1A, CDKN1B, TP53	85	62	16792	9.55901	1	0.298409	48.8373
GOTERM_BP_DIRECT	GO:0070723~response to cholesterol	2	2.35294	0.0393334	CCR5, TGFB1	85	8	16792	49.3882	1	0.302454	49.5598
GOTERM_BP_DIRECT	GO:2000641~regulation of early endosome to late endosome transport	2	2.35294	0.0393334	MAPK1, SRC	85	8	16792	49.3882	1	0.302454	49.5598
GOTERM_BP_DIRECT	GO:0019064~fusion of virus membrane with host plasma membrane	2	2.35294	0.0393334	CCR5, CD4	85	8	16792	49.3882	1	0.302454	49.5598
GOTERM_BP_DIRECT	GO:0045348~positive regulation of MHC class II biosynthetic process	2	2.35294	0.0393334	IL4, IFNG	85	8	16792	49.3882	1	0.302454	49.5598
GOTERM_BP_DIRECT	GO:0050863~regulation of T cell activation	2	2.35294	0.0393334	CD4, CCL5	85	8	16792	49.3882	1	0.302454	49.5598
GOTERM_BP_DIRECT	GO:0045410~positive regulation of interleukin-6 biosynthetic process	2	2.35294	0.0393334	IFNG, IL1B	85	8	16792	49.3882	1	0.302454	49.5598
GOTERM_BP_DIRECT	GO:0048304~positive regulation of isotype switching to IgG isotypes	2	2.35294	0.0393334	IL4, IFNG	85	8	16792	49.3882	1	0.302454	49.5598
GOTERM_BP_DIRECT	GO:0033598~mammary gland epithelial cell proliferation	2	2.35294	0.0393334	MAPK1, ID2	85	8	16792	49.3882	1	0.302454	49.5598
GOTERM_BP_DIRECT	GO:0035019~somatic stem cell population maintenance	3	3.52941	0.0419798	NOG, SOX9, FGF2	85	65	16792	9.11783	1	0.318259	51.8779
GOTERM_BP_DIRECT	GO:0043627~response to estrogen	3	3.52941	0.0419798	MAPK1, ESR1, MMP14	85	65	16792	9.11783	1	0.318259	51.8779
GOTERM_BP_DIRECT	GO:0051384~response to glucocorticoid	3	3.52941	0.0419798	CASP3, PTGS2, IL1RN	85	65	16792	9.11783	1	0.318259	51.8779
GOTERM_BP_DIRECT	GO:0002244~hematopoietic progenitor cell differentiation	3	3.52941	0.043154	BMP4, PTPRC, TGFB1	85	66	16792	8.97968	1	0.32442	52.874
GOTERM_BP_DIRECT	GO:0006366~transcription from RNA polymerase II promoter	7	8.23529	0.0434878	RELA, JUN, TP53, ESR1, PAX2, SOX9, MYC	85	513	16792	2.69565	1	0.325249	53.1536
GOTERM_BP_DIRECT	GO:0001960~negative regulation of cytokine-mediated signaling pathway	2	2.35294	0.0441413	PTPRC, IL1RN	85	9	16792	43.9007	1	0.328053	53.6965
GOTERM_BP_DIRECT	GO:0010469~regulation of receptor activity	2	2.35294	0.0441413	SERPINE1, PLAU	85	9	16792	43.9007	1	0.328053	53.6965
GOTERM_BP_DIRECT	GO:0002544~chronic inflammatory response	2	2.35294	0.0441413	CXCL13, THBS1	85	9	16792	43.9007	1	0.328053	53.6965
GOTERM_BP_DIRECT	GO:0034333~adherens junction assembly	2	2.35294	0.0441413	SMAD7, CTNNB1	85	9	16792	43.9007	1	0.328053	53.6965
GOTERM_BP_DIRECT	GO:0010863~positive regulation of phospholipase C activity	2	2.35294	0.0441413	ESR1, FGF2	85	9	16792	43.9007	1	0.328053	53.6965
GOTERM_BP_DIRECT	GO:0007167~enzyme linked receptor protein signaling pathway	2	2.35294	0.0441413	CD4, JAK2	85	9	16792	43.9007	1	0.328053	53.6965
GOTERM_BP_DIRECT	GO:0007184~SMAD protein import into nucleus	2	2.35294	0.0441413	JUN, TGFB1	85	9	16792	43.9007	1	0.328053	53.6965
GOTERM_BP_DIRECT	GO:0071223~cellular response to lipoteichoic acid	2	2.35294	0.0441413	CCL20, TLR2	85	9	16792	43.9007	1	0.328053	53.6965
GOTERM_BP_DIRECT	GO:1900119~positive regulation of execution phase of apoptosis	2	2.35294	0.0441413	TP53, CXCR3	85	9	16792	43.9007	1	0.328053	53.6965
GOTERM_BP_DIRECT	GO:0048660~regulation of smooth muscle cell proliferation	2	2.35294	0.0441413	BMP4, CTNNB1	85	9	16792	43.9007	1	0.328053	53.6965
GOTERM_BP_DIRECT	GO:2000008~regulation of protein localization to cell surface	2	2.35294	0.0441413	EGF, CTNNB1	85	9	16792	43.9007	1	0.328053	53.6965
GOTERM_BP_DIRECT	GO:0050796~regulation of insulin secretion	3	3.52941	0.0443405	IFNG, IL1B, CCL5	85	67	16792	8.84565	1	0.328026	53.8608
GOTERM_BP_DIRECT	GO:0007411~axon guidance	4	4.70588	0.0455098	MAPK1, HRAS, WNT3A, CXCL12	85	159	16792	4.96989	1	0.33393	54.8143
GOTERM_BP_DIRECT	GO:0033138~positive regulation of peptidyl-serine phosphorylation	3	3.52941	0.0479717	CSF3, WNT3A, TGFB1	85	70	16792	8.46655	1	0.347469	56.7613
GOTERM_BP_DIRECT	GO:0032725~positive regulation of granulocyte macrophage colony-stimulating factor production	2	2.35294	0.0489255	IL23A, IL1B	85	10	16792	39.5106	1	0.351818	57.4942
GOTERM_BP_DIRECT	GO:0060484~lung-associated mesenchyme development	2	2.35294	0.0489255	FGFR2, CTNNB1	85	10	16792	39.5106	1	0.351818	57.4942
GOTERM_BP_DIRECT	GO:2000727~positive regulation of cardiac muscle cell differentiation	2	2.35294	0.0489255	WNT3A, TGFB1	85	10	16792	39.5106	1	0.351818	57.4942
GOTERM_BP_DIRECT	GO:0046902~regulation of mitochondrial membrane permeability	2	2.35294	0.0489255	TP53, BCL2L1	85	10	16792	39.5106	1	0.351818	57.4942
GOTERM_BP_DIRECT	GO:0060174~limb bud formation	2	2.35294	0.0489255	FGFR2, SOX9	85	10	16792	39.5106	1	0.351818	57.4942
GOTERM_BP_DIRECT	GO:0048643~positive regulation of skeletal muscle tissue development	2	2.35294	0.0489255	WNT3A, CTNNB1	85	10	16792	39.5106	1	0.351818	57.4942
GOTERM_BP_DIRECT	GO:0033160~positive regulation of protein import into nucleus, translocation	2	2.35294	0.0489255	IGF1, JAK2	85	10	16792	39.5106	1	0.351818	57.4942
GOTERM_BP_DIRECT	GO:0071803~positive regulation of podosome assembly	2	2.35294	0.0489255	CSF2, SRC	85	10	16792	39.5106	1	0.351818	57.4942
GOTERM_BP_DIRECT	GO:0010820~positive regulation of T cell chemotaxis	2	2.35294	0.0489255	CXCL13, CCL5	85	10	16792	39.5106	1	0.351818	57.4942
GOTERM_BP_DIRECT	GO:0051918~negative regulation of fibrinolysis	2	2.35294	0.0489255	SERPINE1, THBS1	85	10	16792	39.5106	1	0.351818	57.4942
GOTERM_BP_DIRECT	GO:0060333~interferon-gamma-mediated signaling pathway	3	3.52941	0.0492056	IFNG, JAK2, STAT1	85	71	16792	8.34731	1	0.352165	57.7072
GOTERM_BP_DIRECT	GO:0048010~vascular endothelial growth factor receptor signaling pathway	3	3.52941	0.0504509	CCL2, PIK3CB, SRC	85	72	16792	8.23137	1	0.358119	58.6421
GOTERM_BP_DIRECT	GO:0016485~protein processing	3	3.52941	0.0504509	PTCH1, GZMB, MMP14	85	72	16792	8.23137	1	0.358119	58.6421
GOTERM_BP_DIRECT	GO:0001889~liver development	3	3.52941	0.0529755	RELA, JUN, HGF	85	74	16792	8.0089	1	0.371252	60.478
GOTERM_BP_DIRECT	GO:0021904~dorsal/ventral neural tube patterning	2	2.35294	0.0536859	BMP4, WNT3A	85	11	16792	35.9187	1	0.373924	60.9806
GOTERM_BP_DIRECT	GO:0045603~positive regulation of endothelial cell differentiation	2	2.35294	0.0536859	BMP4, CTNNB1	85	11	16792	35.9187	1	0.373924	60.9806
GOTERM_BP_DIRECT	GO:0001823~mesonephros development	2	2.35294	0.0536859	BMP4, PAX2	85	11	16792	35.9187	1	0.373924	60.9806
GOTERM_BP_DIRECT	GO:0032495~response to muramyl dipeptide	2	2.35294	0.0536859	RELA, NFKBIA	85	11	16792	35.9187	1	0.373924	60.9806
GOTERM_BP_DIRECT	GO:0030857~negative regulation of epithelial cell differentiation	2	2.35294	0.0536859	IFNG, SOX9	85	11	16792	35.9187	1	0.373924	60.9806
GOTERM_BP_DIRECT	GO:0048715~negative regulation of oligodendrocyte differentiation	2	2.35294	0.0536859	ID2, CTNNB1	85	11	16792	35.9187	1	0.373924	60.9806
GOTERM_BP_DIRECT	GO:0033628~regulation of cell adhesion mediated by integrin	2	2.35294	0.0536859	PIK3CG, PLAU	85	11	16792	35.9187	1	0.373924	60.9806
GOTERM_BP_DIRECT	GO:0042511~positive regulation of tyrosine phosphorylation of Stat1 protein	2	2.35294	0.0536859	TNFRSF1A, IFNG	85	11	16792	35.9187	1	0.373924	60.9806
GOTERM_BP_DIRECT	GO:0010763~positive regulation of fibroblast migration	2	2.35294	0.0536859	THBS1, TGFB1	85	11	16792	35.9187	1	0.373924	60.9806
GOTERM_BP_DIRECT	GO:0061045~negative regulation of wound healing	2	2.35294	0.0536859	SERPINE1, FGF2	85	11	16792	35.9187	1	0.373924	60.9806
GOTERM_BP_DIRECT	GO:0002523~leukocyte migration involved in inflammatory response	2	2.35294	0.0536859	CCL2, SELE	85	11	16792	35.9187	1	0.373924	60.9806
GOTERM_BP_DIRECT	GO:0031065~positive regulation of histone deacetylation	2	2.35294	0.0536859	TP53, TGFB1	85	11	16792	35.9187	1	0.373924	60.9806
GOTERM_BP_DIRECT	GO:0060272~embryonic skeletal joint morphogenesis	2	2.35294	0.0536859	BMP4, NOG	85	11	16792	35.9187	1	0.373924	60.9806
GOTERM_BP_DIRECT	GO:0016477~cell migration	4	4.70588	0.055128	PIK3CB, JAK2, THBS1, TGFB1	85	172	16792	4.59425	1	0.380628	61.9824
GOTERM_BP_DIRECT	GO:0030509~BMP signaling pathway	3	3.52941	0.0555444	BMP4, NOG, SMAD7	85	76	16792	7.79814	1	0.381586	62.2671
GOTERM_BP_DIRECT	GO:0030324~lung development	3	3.52941	0.0555444	FGFR2, MMP14, FGF2	85	76	16792	7.79814	1	0.381586	62.2671
GOTERM_BP_DIRECT	GO:0031295~T cell costimulation	3	3.52941	0.0581564	CD40LG, CD4, SRC	85	78	16792	7.59819	1	0.394457	64.0079
GOTERM_BP_DIRECT	GO:0001779~natural killer cell differentiation	2	2.35294	0.0584229	ID2, PIK3CD	85	12	16792	32.9255	1	0.394529	64.1812
GOTERM_BP_DIRECT	GO:0001759~organ induction	2	2.35294	0.0584229	BMP4, FGF2	85	12	16792	32.9255	1	0.394529	64.1812
GOTERM_BP_DIRECT	GO:0071498~cellular response to fluid shear stress	2	2.35294	0.0584229	PTGS2, SRC	85	12	16792	32.9255	1	0.394529	64.1812
GOTERM_BP_DIRECT	GO:0097028~dendritic cell differentiation	2	2.35294	0.0584229	IL4, CSF2	85	12	16792	32.9255	1	0.394529	64.1812
GOTERM_BP_DIRECT	GO:0030728~ovulation	2	2.35294	0.0584229	PTGS2, MYC	85	12	16792	32.9255	1	0.394529	64.1812
GOTERM_BP_DIRECT	GO:0090399~replicative senescence	2	2.35294	0.0584229	CDKN1A, TP53	85	12	16792	32.9255	1	0.394529	64.1812
GOTERM_BP_DIRECT	GO:0050777~negative regulation of immune response	2	2.35294	0.0584229	IL2RA, FOXP3	85	12	16792	32.9255	1	0.394529	64.1812
GOTERM_BP_DIRECT	GO:0032693~negative regulation of interleukin-10 production	2	2.35294	0.0584229	IL23A, FOXP3	85	12	16792	32.9255	1	0.394529	64.1812
GOTERM_BP_DIRECT	GO:0001706~endoderm formation	2	2.35294	0.0584229	NOG, DKK1	85	12	16792	32.9255	1	0.394529	64.1812
GOTERM_BP_DIRECT	GO:0035413~positive regulation of catenin import into nucleus	2	2.35294	0.0584229	WNT3A, EGF	85	12	16792	32.9255	1	0.394529	64.1812
GOTERM_BP_DIRECT	GO:0050728~negative regulation of inflammatory response	3	3.52941	0.0594783	TNFRSF1A, IL2RA, HGF	85	79	16792	7.50201	1	0.398798	64.8598
GOTERM_BP_DIRECT	GO:0043303~mast cell degranulation	2	2.35294	0.0631364	PIK3CG, PIK3CD	85	13	16792	30.3928	1	0.416532	67.1194
GOTERM_BP_DIRECT	GO:0006693~prostaglandin metabolic process	2	2.35294	0.0631364	TNFRSF1A, PTGS2	85	13	16792	30.3928	1	0.416532	67.1194
GOTERM_BP_DIRECT	GO:0043922~negative regulation by host of viral transcription	2	2.35294	0.0631364	JUN, CCL5	85	13	16792	30.3928	1	0.416532	67.1194
GOTERM_BP_DIRECT	GO:0097284~hepatocyte apoptotic process	2	2.35294	0.0631364	PIK3CG, BCL2L1	85	13	16792	30.3928	1	0.416532	67.1194
GOTERM_BP_DIRECT	GO:0071318~cellular response to ATP	2	2.35294	0.0631364	CCL2, PTGS2	85	13	16792	30.3928	1	0.416532	67.1194
GOTERM_BP_DIRECT	GO:0060644~mammary gland epithelial cell differentiation	2	2.35294	0.0631364	PTCH1, FGF2	85	13	16792	30.3928	1	0.416532	67.1194
GOTERM_BP_DIRECT	GO:0060391~positive regulation of SMAD protein import into nucleus	2	2.35294	0.0631364	BMP4, TGFB1	85	13	16792	30.3928	1	0.416532	67.1194
GOTERM_BP_DIRECT	GO:0010952~positive regulation of peptidase activity	2	2.35294	0.0631364	MMP14, FN1	85	13	16792	30.3928	1	0.416532	67.1194
GOTERM_BP_DIRECT	GO:0048246~macrophage chemotaxis	2	2.35294	0.0631364	CCL2, CCL5	85	13	16792	30.3928	1	0.416532	67.1194
GOTERM_BP_DIRECT	GO:0071850~mitotic cell cycle arrest	2	2.35294	0.0631364	CDKN1A, CDKN1B	85	13	16792	30.3928	1	0.416532	67.1194
GOTERM_BP_DIRECT	GO:0060389~pathway-restricted SMAD protein phosphorylation	2	2.35294	0.0631364	SMAD7, TGFB1	85	13	16792	30.3928	1	0.416532	67.1194
GOTERM_BP_DIRECT	GO:0071391~cellular response to estrogen stimulus	2	2.35294	0.0631364	ESR1, MYC	85	13	16792	30.3928	1	0.416532	67.1194
GOTERM_BP_DIRECT	GO:0006919~activation of cysteine-type endopeptidase activity involved in apoptotic process	3	3.52941	0.0648681	CASP3, CDKN1B, JAK2	85	83	16792	7.14047	1	0.423978	68.1407
GOTERM_BP_DIRECT	GO:0045821~positive regulation of glycolytic process	2	2.35294	0.0678265	IGF1, MYC	85	14	16792	28.2218	1	0.437372	69.8168
GOTERM_BP_DIRECT	GO:0010875~positive regulation of cholesterol efflux	2	2.35294	0.0678265	NFKBIA, PTCH1	85	14	16792	28.2218	1	0.437372	69.8168
GOTERM_BP_DIRECT	GO:0070498~interleukin-1-mediated signaling pathway	2	2.35294	0.0678265	IL1R1, IL1A	85	14	16792	28.2218	1	0.437372	69.8168
GOTERM_BP_DIRECT	GO:0061053~somite development	2	2.35294	0.0678265	NOG, PTCH1	85	14	16792	28.2218	1	0.437372	69.8168
GOTERM_BP_DIRECT	GO:0010001~glial cell differentiation	2	2.35294	0.0678265	PAX2, FGF2	85	14	16792	28.2218	1	0.437372	69.8168
GOTERM_BP_DIRECT	GO:0072001~renal system development	2	2.35294	0.0678265	BMP4, PTCH1	85	14	16792	28.2218	1	0.437372	69.8168
GOTERM_BP_DIRECT	GO:0071354~cellular response to interleukin-6	2	2.35294	0.0678265	CCL2, RELA	85	14	16792	28.2218	1	0.437372	69.8168
GOTERM_BP_DIRECT	GO:1902230~negative regulation of intrinsic apoptotic signaling pathway in response to DNA damage	2	2.35294	0.0678265	BCL2L1, CXCL12	85	14	16792	28.2218	1	0.437372	69.8168
GOTERM_BP_DIRECT	GO:2000353~positive regulation of endothelial cell apoptotic process	2	2.35294	0.0678265	CD40LG, THBS1	85	14	16792	28.2218	1	0.437372	69.8168
GOTERM_BP_DIRECT	GO:0030194~positive regulation of blood coagulation	2	2.35294	0.0678265	SERPINE1, THBS1	85	14	16792	28.2218	1	0.437372	69.8168
GOTERM_BP_DIRECT	GO:0060065~uterus development	2	2.35294	0.0678265	ESR1, SRC	85	14	16792	28.2218	1	0.437372	69.8168
GOTERM_BP_DIRECT	GO:0035729~cellular response to hepatocyte growth factor stimulus	2	2.35294	0.0678265	RELA, HGF	85	14	16792	28.2218	1	0.437372	69.8168
GOTERM_BP_DIRECT	GO:0031103~axon regeneration	2	2.35294	0.0678265	JUN, JAK2	85	14	16792	28.2218	1	0.437372	69.8168
GOTERM_BP_DIRECT	GO:0045582~positive regulation of T cell differentiation	2	2.35294	0.0724935	IL4, IL2RA	85	15	16792	26.3404	1	0.458572	72.293
GOTERM_BP_DIRECT	GO:2000251~positive regulation of actin cytoskeleton reorganization	2	2.35294	0.0724935	CSF3, HRAS	85	15	16792	26.3404	1	0.458572	72.293
GOTERM_BP_DIRECT	GO:0032270~positive regulation of cellular protein metabolic process	2	2.35294	0.0724935	NFKBIA, TGFB1	85	15	16792	26.3404	1	0.458572	72.293
GOTERM_BP_DIRECT	GO:0060397~JAK-STAT cascade involved in growth hormone signaling pathway	2	2.35294	0.0724935	MAPK1, JAK2	85	15	16792	26.3404	1	0.458572	72.293
GOTERM_BP_DIRECT	GO:0042993~positive regulation of transcription factor import into nucleus	2	2.35294	0.0724935	CSF3, CDH1	85	15	16792	26.3404	1	0.458572	72.293
GOTERM_BP_DIRECT	GO:0051974~negative regulation of telomerase activity	2	2.35294	0.0724935	TP53, SRC	85	15	16792	26.3404	1	0.458572	72.293
GOTERM_BP_DIRECT	GO:0030214~hyaluronan catabolic process	2	2.35294	0.0724935	FGF2, TGFB1	85	15	16792	26.3404	1	0.458572	72.293
GOTERM_BP_DIRECT	GO:0051044~positive regulation of membrane protein ectodomain proteolysis	2	2.35294	0.0724935	IFNG, IL1B	85	15	16792	26.3404	1	0.458572	72.293
GOTERM_BP_DIRECT	GO:0008209~androgen metabolic process	2	2.35294	0.0771374	CYP3A4, ESR1	85	16	16792	24.6941	1	0.478801	74.5662
GOTERM_BP_DIRECT	GO:0090280~positive regulation of calcium ion import	2	2.35294	0.0771374	CCL2, CXCL12	85	16	16792	24.6941	1	0.478801	74.5662
GOTERM_BP_DIRECT	GO:2001234~negative regulation of apoptotic signaling pathway	2	2.35294	0.0771374	NOG, CTNNB1	85	16	16792	24.6941	1	0.478801	74.5662
GOTERM_BP_DIRECT	GO:0044130~negative regulation of growth of symbiont in host	2	2.35294	0.0771374	MYD88, IFNG	85	16	16792	24.6941	1	0.478801	74.5662
GOTERM_BP_DIRECT	GO:0061036~positive regulation of cartilage development	2	2.35294	0.0771374	BMP4, SOX9	85	16	16792	24.6941	1	0.478801	74.5662
GOTERM_BP_DIRECT	GO:0003203~endocardial cushion morphogenesis	2	2.35294	0.0771374	NOG, SOX9	85	16	16792	24.6941	1	0.478801	74.5662
GOTERM_BP_DIRECT	GO:0030279~negative regulation of ossification	2	2.35294	0.0771374	SOX9, TGFB1	85	16	16792	24.6941	1	0.478801	74.5662
GOTERM_BP_DIRECT	GO:0048011~neurotrophin TRK receptor signaling pathway	2	2.35294	0.0771374	CASP3, SRC	85	16	16792	24.6941	1	0.478801	74.5662
GOTERM_BP_DIRECT	GO:0006978~DNA damage response, signal transduction by p53 class mediator resulting in transcription of p21 class mediator	2	2.35294	0.0771374	CDKN1A, TP53	85	16	16792	24.6941	1	0.478801	74.5662
GOTERM_BP_DIRECT	GO:0006468~protein phosphorylation	6	7.05882	0.0783188	PIK3CG, MAPK1, CCL2, PIK3CD, JAK2, TGFB1	85	456	16792	2.59938	1	0.482712	75.1158
GOTERM_BP_DIRECT	GO:0009948~anterior/posterior axis specification	2	2.35294	0.0817583	BMP4, CTNNB1	85	17	16792	23.2415	1	0.496616	76.6531
GOTERM_BP_DIRECT	GO:2000811~negative regulation of anoikis	2	2.35294	0.0817583	BCL2L1, SRC	85	17	16792	23.2415	1	0.496616	76.6531
GOTERM_BP_DIRECT	GO:0048663~neuron fate commitment	2	2.35294	0.0817583	BMP4, ID2	85	17	16792	23.2415	1	0.496616	76.6531
GOTERM_BP_DIRECT	GO:0048535~lymph node development	2	2.35294	0.0817583	CXCL13, TGFB1	85	17	16792	23.2415	1	0.496616	76.6531
GOTERM_BP_DIRECT	GO:0048568~embryonic organ development	2	2.35294	0.0817583	FGFR2, PTCH1	85	17	16792	23.2415	1	0.496616	76.6531
GOTERM_BP_DIRECT	GO:0070542~response to fatty acid	2	2.35294	0.0817583	PTGS2, TLR2	85	17	16792	23.2415	1	0.496616	76.6531
GOTERM_BP_DIRECT	GO:0030336~negative regulation of cell migration	3	3.52941	0.0819505	NOG, SMAD7, SERPINE1	85	95	16792	6.23851	1	0.495977	76.7363
GOTERM_BP_DIRECT	GO:0071456~cellular response to hypoxia	3	3.52941	0.0834313	PTGS2, TP53, SRC	85	96	16792	6.17353	1	0.500968	77.368
GOTERM_BP_DIRECT	GO:0006974~cellular response to DNA damage stimulus	4	4.70588	0.0862845	MAPK1, CDKN1A, TP53, MYC	85	208	16792	3.7991	1	0.511735	78.54
GOTERM_BP_DIRECT	GO:0031293~membrane protein intracellular domain proteolysis	2	2.35294	0.0863564	RELA, TGFB1	85	18	16792	21.9503	1	0.510554	78.5688
GOTERM_BP_DIRECT	GO:0001708~cell fate specification	2	2.35294	0.0863564	SOX9, CTNNB1	85	18	16792	21.9503	1	0.510554	78.5688
GOTERM_BP_DIRECT	GO:0048557~embryonic digestive tract morphogenesis	2	2.35294	0.0863564	FGFR2, ID2	85	18	16792	21.9503	1	0.510554	78.5688
GOTERM_BP_DIRECT	GO:0001709~cell fate determination	2	2.35294	0.0863564	PTCH1, PAX2	85	18	16792	21.9503	1	0.510554	78.5688
GOTERM_BP_DIRECT	GO:0001935~endothelial cell proliferation	2	2.35294	0.0863564	PIK3CB, MMP14	85	18	16792	21.9503	1	0.510554	78.5688
GOTERM_BP_DIRECT	GO:0016310~phosphorylation	3	3.52941	0.0894354	PIK3CG, PIK3CB, PIK3CD	85	100	16792	5.92659	1	0.521959	79.7678
GOTERM_BP_DIRECT	GO:0046827~positive regulation of protein export from nucleus	2	2.35294	0.0909317	TP53, IL1B	85	19	16792	20.795	1	0.526621	80.3274
GOTERM_BP_DIRECT	GO:0045672~positive regulation of osteoclast differentiation	2	2.35294	0.0909317	IL23A, IFNG	85	19	16792	20.795	1	0.526621	80.3274
GOTERM_BP_DIRECT	GO:0032332~positive regulation of chondrocyte differentiation	2	2.35294	0.0909317	RELA, SOX9	85	19	16792	20.795	1	0.526621	80.3274
GOTERM_BP_DIRECT	GO:0042098~T cell proliferation	2	2.35294	0.0909317	PIK3CG, IL23A	85	19	16792	20.795	1	0.526621	80.3274
GOTERM_BP_DIRECT	GO:0008589~regulation of smoothened signaling pathway	2	2.35294	0.0909317	FGFR2, PTCH1	85	19	16792	20.795	1	0.526621	80.3274
GOTERM_BP_DIRECT	GO:0000082~G1/S transition of mitotic cell cycle	3	3.52941	0.0924846	CDKN1A, CDKN1B, MCM6	85	102	16792	5.81038	1	0.531438	80.8928
GOTERM_BP_DIRECT	GO:0032753~positive regulation of interleukin-4 production	2	2.35294	0.0954843	CD40LG, FOXP3	85	20	16792	19.7553	1	0.541907	81.9418
GOTERM_BP_DIRECT	GO:0043153~entrainment of circadian clock by photoperiod	2	2.35294	0.0954843	ID2, TP53	85	20	16792	19.7553	1	0.541907	81.9418
GOTERM_BP_DIRECT	GO:0071375~cellular response to peptide hormone stimulus	2	2.35294	0.0954843	RELA, SRC	85	20	16792	19.7553	1	0.541907	81.9418
GOTERM_BP_DIRECT	GO:0017015~regulation of transforming growth factor beta receptor signaling pathway	2	2.35294	0.0954843	SMAD7, TGFB1	85	20	16792	19.7553	1	0.541907	81.9418
GOTERM_BP_DIRECT	GO:0001649~osteoblast differentiation	3	3.52941	0.095564	BMP4, NOG, WNT3A	85	104	16792	5.69864	1	0.540734	81.9689

## Sheet: GO_MF
Category	Term	Count	%	PValue	Genes	List Total	Pop Hits	Pop Total	Fold Enrichment	Bonferroni	Benjamini	FDR
GOTERM_MF_DIRECT	GO:0008083~growth factor activity	15	17.6471	5.65364e-14	BMP4, CXCL1, IL4, CSF3, CSF2, KITLG, IGF1, HGF, CXCL12, TGFB1, DKK1, INHBE, EGF, FGF2, FGF4	85	162	16881	18.3889	1.79703e-11	1.79703e-11	7.61835e-11
GOTERM_MF_DIRECT	GO:0005125~cytokine activity	14	16.4706	3.62019e-12	BMP4, IL4, CSF3, CSF2, IL1RN, KITLG, TGFB1, IL23A, INHBE, CD40LG, IFNG, IL1B, FGF2, IL1A	85	176	16881	15.7977	1.15123e-09	5.75614e-10	4.88067e-09
GOTERM_MF_DIRECT	GO:0046934~phosphatidylinositol-4,5-bisphosphate 3-kinase activity	9	10.5882	7.26878e-10	PIK3CG, FGFR2, CD19, PIK3CB, PIK3CD, KITLG, EGF, FGF2, FGF4	85	62	16881	28.829	2.31147e-07	7.7049e-08	9.79955e-07
GOTERM_MF_DIRECT	GO:0019899~enzyme binding	14	16.4706	9.63408e-09	CYP3A4, CSF3, PTGS2, CYP2C19, TP53, ESR1, NFKBIA, STAT1, SRC, TGFB1, CTNNB1, JUN, CYP2A6, CD4	85	333	16881	8.34955	3.06363e-06	7.65909e-07	1.29884e-05
GOTERM_MF_DIRECT	GO:0020037~heme binding	10	11.7647	2.5779e-08	CYP3A43, CYP3A4, CYP4X1, CYP2J2, CYP2C19, PTGS2, CYP2B6, CYP2A6, JAK2, SRC	85	137	16881	14.4964	8.19769e-06	1.63954e-06	3.47545e-05
GOTERM_MF_DIRECT	GO:0008201~heparin binding	10	11.7647	9.88143e-08	FGFR2, BMP4, CCL2, CXCL13, MMP7, PTCH1, THBS1, FGF2, FN1, FGF4	85	160	16881	12.4125	3.14224e-05	5.23714e-06	0.000133218
GOTERM_MF_DIRECT	GO:0005088~Ras guanyl-nucleotide exchange factor activity	8	9.41176	1.6646e-06	FGFR2, CSF2, IL2RA, KITLG, JAK2, EGF, FGF2, FGF4	85	115	16881	13.8157	0.000529202	7.56175e-05	0.00224414
GOTERM_MF_DIRECT	GO:0016303~1-phosphatidylinositol-3-kinase activity	6	7.05882	2.24402e-06	PIK3CG, FGFR2, PIK3CB, PIK3CD, FGF2, FGF4	85	43	16881	27.7116	0.000713346	8.91961e-05	0.00302528
GOTERM_MF_DIRECT	GO:0016301~kinase activity	10	11.7647	3.07925e-06	PIK3CG, FGFR2, MAPK1, CDKN1A, CDKN1B, PIK3CB, PIK3CD, JAK2, SRC, PLAU	85	241	16881	8.24066	0.000978722	0.000108794	0.00415127
GOTERM_MF_DIRECT	GO:0008009~chemokine activity	6	7.05882	4.34258e-06	CXCL1, CCL2, CCL20, CXCL13, CCL5, CXCL12	85	49	16881	24.3184	0.00137999	0.000138085	0.00585438
GOTERM_MF_DIRECT	GO:0005515~protein binding	65	76.4706	4.39661e-06	HRAS, NOG, PTGS2, WNT3A, TLR2, PAX2, TGFB1, CTNNB1, CASP3, MYD88, TGFBI, SERPINE1, FGF2, MYC, IL1A, PIK3CG, PIK3CB, RELA, PIK3CD, TP53, ESR1, GZMB, MMP14, MCM6, MAPK1, CCR5, CD40LG, JUN, FGFR2, CSF2, IL1R1, KITLG, NFKBIA, CDH1, BCL2L1, CCL5, SOX9, SRC, TNFRSF1A, IL23A, CCL20, RAC3, CD4, EGF, THBS1, GAPDH, FN1, BMP4, IL4, PTPRC, SMAD7, IL1RN, IGF1, HGF, STAT1, FOXP3, CDKN1A, CD19, DKK1, CDKN1B, ID…	85	8785	16881	1.46944	0.00139715	0.000127094	0.00592722
GOTERM_MF_DIRECT	GO:0008395~steroid hydroxylase activity	5	5.88235	7.84514e-06	CYP3A4, CYP2J2, CYP2C19, CYP2B6, CYP2A6	85	26	16881	38.1923	0.00249165	0.000207875	0.0105761
GOTERM_MF_DIRECT	GO:0042056~chemoattractant activity	5	5.88235	9.17467e-06	BMP4, HGF, CCL5, CXCL12, FGF2	85	27	16881	36.7778	0.00291331	0.000224402	0.0123683
GOTERM_MF_DIRECT	GO:0070330~aromatase activity	5	5.88235	9.17467e-06	CYP3A43, CYP3A4, CYP4X1, CYP2J2, CYP2B6	85	27	16881	36.7778	0.00291331	0.000224402	0.0123683
GOTERM_MF_DIRECT	GO:0016705~oxidoreductase activity, acting on paired donors, with incorporation or reduction of molecular oxygen	6	7.05882	9.2427e-06	CYP3A43, CYP3A4, CYP2J2, CYP2C19, CYP2B6, CYP2A6	85	57	16881	20.9053	0.00293488	0.00020992	0.01246
GOTERM_MF_DIRECT	GO:0008392~arachidonic acid epoxygenase activity	4	4.70588	5.17957e-05	CYP2J2, CYP2C19, CYP2B6, CYP2A6	85	15	16881	52.96	0.0163365	0.00109749	0.0698068
GOTERM_MF_DIRECT	GO:0004713~protein tyrosine kinase activity	7	8.23529	5.24806e-05	FGFR2, CSF2, JAK2, EGF, FGF2, SRC, FGF4	85	133	16881	10.4526	0.0165508	0.00104254	0.0707297
GOTERM_MF_DIRECT	GO:0042802~identical protein binding	14	16.4706	7.9138e-05	RELA, ESR1, TP53, NFKBIA, HGF, BCL2L1, STAT1, MCM6, MAPK1, MYD88, JUN, THBS1, GAPDH, FN1	85	749	16881	3.71215	0.0248528	0.00147931	0.106639
GOTERM_MF_DIRECT	GO:0008134~transcription factor binding	9	10.5882	8.3851e-05	MAPK1, RELA, JUN, TP53, ESR1, NFKBIA, PAX2, MYC, CTNNB1	85	284	16881	6.29366	0.0263133	0.00148033	0.112986
GOTERM_MF_DIRECT	GO:0005506~iron ion binding	7	8.23529	0.000114104	CYP3A43, CYP3A4, CYP4X1, CYP2J2, CYP2C19, CYP2B6, CYP2A6	85	153	16881	9.08627	0.0356367	0.00190803	0.153723
GOTERM_MF_DIRECT	GO:0005178~integrin binding	6	7.05882	0.000176852	TGFBI, IGF1, THBS1, MMP14, SRC, FN1	85	105	16881	11.3486	0.0546914	0.00280824	0.238163
GOTERM_MF_DIRECT	GO:0004497~monooxygenase activity	5	5.88235	0.000197253	CYP3A43, CYP3A4, CYP2J2, CYP2C19, CYP2B6	85	58	16881	17.1207	0.0608055	0.00298281	0.265604
GOTERM_MF_DIRECT	GO:0035004~phosphatidylinositol 3-kinase activity	3	3.52941	0.000242305	PIK3CG, PIK3CB, PIK3CD	85	5	16881	119.16	0.0741677	0.0034967	0.326175
GOTERM_MF_DIRECT	GO:0046982~protein heterodimerization activity	10	11.7647	0.000499174	CXCL13, RELA, JUN, TP53, TLR2, BCL2L1, HGF, SOX9, TGFB1, CTNNB1	85	465	16881	4.27097	0.146813	0.00687958	0.67088
GOTERM_MF_DIRECT	GO:0035005~1-phosphatidylinositol-4-phosphate 3-kinase activity	3	3.52941	0.000505553	PIK3CG, PIK3CB, PIK3CD	85	7	16881	85.1143	0.148543	0.00667788	0.679426
GOTERM_MF_DIRECT	GO:0032403~protein complex binding	7	8.23529	0.000565948	CDKN1A, CASP3, CDKN1B, RELA, NFKBIA, PTCH1, MYC	85	206	16881	6.74854	0.164749	0.00717504	0.760306
GOTERM_MF_DIRECT	GO:0039706~co-receptor binding	3	3.52941	0.00107286	BMP4, DKK1, WNT3A	85	10	16881	59.58	0.289192	0.0130431	1.43675
GOTERM_MF_DIRECT	GO:0002020~protease binding	5	5.88235	0.00161442	IL1R1, CASP3, SERPINE1, TP53, FN1	85	101	16881	9.83168	0.401783	0.0188498	2.15473
GOTERM_MF_DIRECT	GO:0005149~interleukin-1 receptor binding	3	3.52941	0.00184167	IL1RN, IL1B, IL1A	85	13	16881	45.8308	0.443558	0.0207178	2.45455
GOTERM_MF_DIRECT	GO:0016712~oxidoreductase activity, acting on paired donors, with incorporation or reduction of molecular oxygen, reduced flavin or flavoprotein as one donor, and incorporation of one atom of oxygen	3	3.52941	0.00246321	CYP3A4, CYP2B6, CYP2A6	85	15	16881	39.72	0.543546	0.0266813	3.27025
GOTERM_MF_DIRECT	GO:0042803~protein homodimerization activity	11	12.9412	0.00330215	FGFR2, NOG, PTGS2, RELA, JUN, CD4, BCL2L1, CCL5, STAT1, FOXP3, TGFB1	85	730	16881	2.9926	0.650698	0.0344532	4.36126
GOTERM_MF_DIRECT	GO:0001948~glycoprotein binding	4	4.70588	0.00415751	CDH1, CD4, THBS1, TGFB1	85	65	16881	12.2215	0.734155	0.0418365	5.46189
GOTERM_MF_DIRECT	GO:0044212~transcription regulatory region DNA binding	6	7.05882	0.00420388	SMAD7, RELA, JUN, TP53, PAX2, CTNNB1	85	213	16881	5.59437	0.738063	0.0409999	5.52122
GOTERM_MF_DIRECT	GO:0003705~transcription factor activity, RNA polymerase II distal enhancer sequence-specific binding	4	4.70588	0.00434	RELA, JUN, SOX9, FOXP3	85	66	16881	12.0364	0.749206	0.0410467	5.69519
GOTERM_MF_DIRECT	GO:0017134~fibroblast growth factor binding	3	3.52941	0.00578401	FGFR2, CXCL13, THBS1	85	23	16881	25.9043	0.84192	0.0528091	7.5225
GOTERM_MF_DIRECT	GO:0003690~double-stranded DNA binding	4	4.70588	0.00767181	TP53, STAT1, MYC, CTNNB1	85	81	16881	9.80741	0.913624	0.0675806	9.86195
GOTERM_MF_DIRECT	GO:0008013~beta-catenin binding	4	4.70588	0.00793493	SMAD7, ESR1, CDH1, SOX9	85	82	16881	9.6878	0.920609	0.0679525	10.1836
GOTERM_MF_DIRECT	GO:0005102~receptor binding	7	8.23529	0.00830099	CXCL1, CCL2, WNT3A, SERPINE1, JAK2, CXCL12, SRC	85	353	16881	3.93824	0.9294	0.0691354	10.6294
GOTERM_MF_DIRECT	GO:0051059~NF-kappaB binding	3	3.52941	0.0097235	RELA, NFKBIA, FOXP3	85	30	16881	19.86	0.955274	0.0785148	12.3423
GOTERM_MF_DIRECT	GO:0019901~protein kinase binding	7	8.23529	0.0111112	PTPRC, RELA, TP53, CD4, JAK2, BCL2L1, CTNNB1	85	376	16881	3.69734	0.971366	0.0870794	13.984
GOTERM_MF_DIRECT	GO:0070491~repressing transcription factor binding	3	3.52941	0.0130883	RELA, MYC, CTNNB1	85	35	16881	17.0229	0.984847	0.0994405	16.2738
GOTERM_MF_DIRECT	GO:0005160~transforming growth factor beta receptor binding	3	3.52941	0.0185199	BMP4, INHBE, TGFB1	85	42	16881	14.1857	0.99738	0.134968	22.2772
GOTERM_MF_DIRECT	GO:0001046~core promoter sequence-specific DNA binding	3	3.52941	0.0193613	TP53, ESR1, SOX9	85	43	16881	13.8558	0.998005	0.137595	23.1707
GOTERM_MF_DIRECT	GO:0043621~protein self-association	3	3.52941	0.02198	MYD88, TP53, CCL5	85	46	16881	12.9522	0.999148	0.151566	25.891
GOTERM_MF_DIRECT	GO:0019825~oxygen binding	3	3.52941	0.0228837	CYP3A4, CYP2C19, CYP2B6	85	47	16881	12.6766	0.999365	0.154061	26.8089
GOTERM_MF_DIRECT	GO:0001077~transcriptional activator activity, RNA polymerase II core promoter proximal region sequence-specific binding	5	5.88235	0.0301421	RELA, JUN, ESR1, SOX9, MYC	85	236	16881	4.20763	0.999941	0.19449	33.8084
GOTERM_MF_DIRECT	GO:0004672~protein kinase activity	6	7.05882	0.0333622	PIK3CG, CCL2, JAK2, CCL5, SOX9, SRC	85	359	16881	3.31922	0.999979	0.209088	36.7106
GOTERM_MF_DIRECT	GO:0005518~collagen binding	3	3.52941	0.0359506	SMAD7, TGFBI, FN1	85	60	16881	9.93	0.999991	0.219421	38.9576
GOTERM_MF_DIRECT	GO:0004252~serine-type endopeptidase activity	5	5.88235	0.0383841	MMP7, GZMB, HGF, MMP14, PLAU	85	255	16881	3.89412	0.999996	0.228411	41.0026
GOTERM_MF_DIRECT	GO:0042379~chemokine receptor binding	2	2.35294	0.0391296	CCL5, CXCL12	85	8	16881	49.65	0.999997	0.228212	41.6162
GOTERM_MF_DIRECT	GO:0031730~CCR5 chemokine receptor binding	2	2.35294	0.0391296	CCL5, STAT1	85	8	16881	49.65	0.999997	0.228212	41.6162
GOTERM_MF_DIRECT	GO:0019903~protein phosphatase binding	3	3.52941	0.0392917	CDKN1B, TP53, CTNNB1	85	63	16881	9.45714	0.999997	0.225035	41.7489
GOTERM_MF_DIRECT	GO:0045236~CXCR chemokine receptor binding	2	2.35294	0.0439132	CXCL1, CXCL12	85	9	16881	44.1333	0.999999	0.24422	45.4153
GOTERM_MF_DIRECT	GO:0034713~type I transforming growth factor beta receptor binding	2	2.35294	0.0439132	SMAD7, TGFB1	85	9	16881	44.1333	0.999999	0.24422	45.4153
GOTERM_MF_DIRECT	GO:0016504~peptidase activator activity	2	2.35294	0.0486732	MMP14, FN1	85	10	16881	39.72	1	0.262982	48.9674
GOTERM_MF_DIRECT	GO:0003700~transcription factor activity, sequence-specific DNA binding	10	11.7647	0.0490389	SMAD7, RELA, JUN, TP53, ESR1, STAT1, SOX9, FOXP3, MYC, CTNNB1	85	961	16881	2.0666	1	0.260435	49.2312
GOTERM_MF_DIRECT	GO:0070411~I-SMAD binding	2	2.35294	0.0534098	SMAD7, CTNNB1	85	11	16881	36.1091	1	0.276197	52.2885
GOTERM_MF_DIRECT	GO:0043560~insulin receptor substrate binding	2	2.35294	0.0534098	PIK3CB, JAK2	85	11	16881	36.1091	1	0.276197	52.2885
GOTERM_MF_DIRECT	GO:0004861~cyclin-dependent protein serine/threonine kinase inhibitor activity	2	2.35294	0.0534098	CDKN1A, CDKN1B	85	11	16881	36.1091	1	0.276197	52.2885
GOTERM_MF_DIRECT	GO:0000981~RNA polymerase II transcription factor activity, sequence-specific DNA binding	4	4.70588	0.0536669	JUN, TP53, SOX9, FOXP3	85	171	16881	4.64561	1	0.273073	52.4629
GOTERM_MF_DIRECT	GO:0031625~ubiquitin protein ligase binding	5	5.88235	0.0549206	CDKN1A, SMAD7, RELA, TP53, NFKBIA	85	287	16881	3.45993	1	0.274404	53.305
GOTERM_MF_DIRECT	GO:0000983~transcription factor activity, RNA polymerase II core promoter sequence-specific	2	2.35294	0.0581231	RELA, STAT1	85	12	16881	33.1	1	0.283997	55.3937
GOTERM_MF_DIRECT	GO:0016493~C-C chemokine receptor activity	2	2.35294	0.0581231	CCR7, CCR5	85	12	16881	33.1	1	0.283997	55.3937
GOTERM_MF_DIRECT	GO:0008022~protein C-terminus binding	4	4.70588	0.0623467	HRAS, JAK2, SRC, CTNNB1	85	182	16881	4.36484	1	0.297389	58.0161
GOTERM_MF_DIRECT	GO:0048018~receptor agonist activity	2	2.35294	0.0767456	CXCL13, WNT3A	85	16	16881	24.825	1	0.349738	65.9221
GOTERM_MF_DIRECT	GO:0005123~death receptor binding	2	2.35294	0.0767456	CASP3, MYD88	85	16	16881	24.825	1	0.349738	65.9221
GOTERM_MF_DIRECT	GO:0004950~chemokine receptor activity	2	2.35294	0.0813441	CCR5, CXCR3	85	17	16881	23.3647	1	0.362162	68.1406
GOTERM_MF_DIRECT	GO:0008656~cysteine-type endopeptidase activator activity involved in apoptotic process	2	2.35294	0.0813441	CASP3, CDKN1B	85	17	16881	23.3647	1	0.362162	68.1406
GOTERM_MF_DIRECT	GO:0004871~signal transducer activity	4	4.70588	0.0815147	IL1R1, DKK1, STAT1, CTNNB1	85	204	16881	3.89412	1	0.358065	68.2203
GOTERM_MF_DIRECT	GO:0047485~protein N-terminus binding	3	3.52941	0.0841598	RELA, TP53, TGFB1	85	97	16881	6.14227	1	0.362952	69.4322
GOTERM_MF_DIRECT	GO:0004888~transmembrane signaling receptor activity	4	4.70588	0.0909775	IL1R1, TLR2, CD4, SELE	85	214	16881	3.71215	1	0.382125	72.3615
GOTERM_MF_DIRECT	GO:0030332~cyclin binding	2	2.35294	0.0950042	CDKN1A, PTCH1	85	20	16881	19.86	1	0.391041	73.9671

## Sheet: GO_CC
Category	Term	Count	%	PValue	Genes	List Total	Pop Hits	Pop Total	Fold Enrichment	Bonferroni	Benjamini	FDR
GOTERM_CC_DIRECT	GO:0005615~extracellular space	33	38.8235	1.62316e-15	CSF3, CXCL1, CSF2, NOG, CCL2, WNT3A, MMP7, KITLG, CCL5, CXCL12, TGFB1, TNFRSF1A, CCL20, TGFBI, IFNG, SERPINE1, IL1B, THBS1, EGF, FGF2, IL1A, FN1, BMP4, IL4, IL1RN, IGF1, HGF, DKK1, INHBE, CXCL13, CD40LG, SELE, PLAU	85	1347	18224	5.25256	2.84772e-13	2.84772e-13	2.03171e-12
GOTERM_CC_DIRECT	GO:0005576~extracellular region	35	41.1765	4.90863e-15	CSF3, FGFR2, CXCL1, CSF2, NOG, IL1R1, CCL2, WNT3A, MMP7, KITLG, CDH1, CCL5, CXCL12, TGFB1, TNFRSF1A, IL23A, CCL20, TGFBI, IFNG, SERPINE1, IL1B, EGF, THBS1, FGF2, IL1A, FGF4, FN1, IL4, BMP4, IGF1, HGF, DKK1, INHBE, CXCL13, PLAU	85	1610	18224	4.66087	8.35332e-13	4.17666e-13	5.9619e-12
GOTERM_CC_DIRECT	GO:0009897~external side of plasma membrane	12	14.1176	3.78089e-09	IL4, PTPRC, CCR7, CD19, IL2RA, CCR5, CD40LG, IFNG, CD4, CXCR3, THBS1, CXCL12	85	213	18224	12.0789	6.46532e-07	2.15511e-07	4.61719e-06
GOTERM_CC_DIRECT	GO:0043234~protein complex	14	16.4706	4.87666e-08	PTGS2, SMAD7, TP53, PAX2, FOXP3, SOX9, CTNNB1, MAPK1, CDKN1A, CD19, MYD88, CDKN1B, ID2, MYC	85	412	18224	7.28544	8.33905e-06	2.08477e-06	5.95533e-05
GOTERM_CC_DIRECT	GO:0031090~organelle membrane	8	9.41176	1.48747e-07	CYP3A43, CYP3A4, CYP4X1, CYP2J2, CYP2C19, PTGS2, CYP2B6, CYP2A6	85	87	18224	19.7149	2.54353e-05	5.08712e-06	0.000181648
GOTERM_CC_DIRECT	GO:0031093~platelet alpha granule lumen	7	8.23529	1.9361e-07	SERPINE1, IGF1, HGF, THBS1, EGF, TGFB1, FN1	85	55	18224	27.2873	3.31068e-05	5.51788e-06	0.000236435
GOTERM_CC_DIRECT	GO:0005886~plasma membrane	39	45.8824	3.62901e-06	FGFR2, IL1R1, HRAS, WNT3A, TLR2, KITLG, NFKBIA, CDH1, CXCR3, SRC, TGFB1, CTNNB1, TNFRSF1A, CASP3, MYD88, RAC3, SERPINE1, TGFBI, CD4, EGF, GAPDH, PIK3CG, PTPRC, IL2RA, PIK3CB, SMAD7, PIK3CD, IL1RN, ESR1, IGF1, MMP14, CCR7, DKK1, CD19, CCR5, CD40LG, PTCH1, SELE, PLAU	85	4121	18224	2.02902	0.000620369	8.86477e-05	0.00443162
GOTERM_CC_DIRECT	GO:0009986~cell surface	13	15.2941	6.82478e-06	FGFR2, PTPRC, TNFRSF1A, CCR7, IL1R1, CCR5, CD40LG, WNT3A, TLR2, MMP7, THBS1, PLAU, TGFB1	85	542	18224	5.14244	0.00116636	0.00014587	0.00833404
GOTERM_CC_DIRECT	GO:0005901~caveola	6	7.05882	1.22624e-05	MAPK1, PTGS2, PTCH1, JAK2, SELE, SRC	85	65	18224	19.7908	0.00209468	0.00023296	0.0149737
GOTERM_CC_DIRECT	GO:0031012~extracellular matrix	9	10.5882	6.59456e-05	FGFR2, TGFBI, SERPINE1, MMP7, THBS1, MMP14, GAPDH, TGFB1, FN1	85	296	18224	6.51892	0.0112137	0.00112707	0.0805024
GOTERM_CC_DIRECT	GO:0005622~intracellular	17	20	0.000337497	CXCL1, PIK3CG, CSF2, HRAS, CCL2, IL2RA, SMAD7, PIK3CB, IL1RN, PIK3CD, MAPK1, CCR7, CD19, CCL20, RAC3, CD40LG, FGF4	85	1332	18224	2.73634	0.0560875	0.00523369	0.41137
GOTERM_CC_DIRECT	GO:0045121~membrane raft	7	8.23529	0.000378921	PTPRC, TNFRSF1A, CASP3, TLR2, CD4, JAK2, SELE	85	206	18224	7.28544	0.0627524	0.00538609	0.461754
GOTERM_CC_DIRECT	GO:0048471~perinuclear region of cytoplasm	11	12.9412	0.000560606	CDKN1A, HRAS, CCL2, RAC3, CDH1, PTCH1, STAT1, GAPDH, SELE, SRC, CTNNB1	85	621	18224	3.79775	0.0914365	0.00734905	0.682459
GOTERM_CC_DIRECT	GO:0016342~catenin complex	3	3.52941	0.000740068	SMAD7, CDH1, CTNNB1	85	9	18224	71.4667	0.118913	0.00900198	0.900024
GOTERM_CC_DIRECT	GO:0005942~phosphatidylinositol 3-kinase complex	3	3.52941	0.00184292	PIK3CG, PIK3CB, PIK3CD	85	14	18224	45.9429	0.270525	0.0208091	2.22745
GOTERM_CC_DIRECT	GO:0005829~cytosol	26	30.5882	0.00657115	PIK3CG, HRAS, SMAD7, PIK3CB, RELA, PIK3CD, TP53, NFKBIA, GZMB, BCL2L1, STAT1, SRC, CTNNB1, MAPK1, CASP3, CDKN1A, MYD88, CDKN1B, ID2, RAC3, JUN, IL1B, JAK2, MYC, GAPDH, IL1A	85	3315	18224	1.68157	0.676118	0.0680359	7.73554
GOTERM_CC_DIRECT	GO:0005578~proteinaceous extracellular matrix	6	7.05882	0.00796234	BMP4, WNT3A, TGFBI, MMP7, TGFB1, FN1	85	268	18224	4.8	0.745132	0.0772642	9.30107
GOTERM_CC_DIRECT	GO:0033256~I-kappaB/NF-kappaB complex	2	2.35294	0.0228375	RELA, NFKBIA	85	5	18224	85.76	0.980755	0.197058	24.582
GOTERM_CC_DIRECT	GO:0005737~cytoplasm	34	40	0.0230025	FGFR2, CYP3A4, HRAS, PTGS2, TLR2, NFKBIA, KITLG, CDH1, BCL2L1, CXCR3, CCL5, TGFB1, SRC, CTNNB1, CASP3, MYD88, IFNG, GAPDH, FGF2, PIK3CG, SMAD7, RELA, IL1RN, TP53, ESR1, GZMB, FOXP3, MMP14, STAT1, MAPK1, CDKN1B, ID2, CCR5, JAK2	85	5222	18224	1.39594	0.981303	0.188963	24.7374
GOTERM_CC_DIRECT	GO:0005925~focal adhesion	6	7.05882	0.0344873	MAPK1, PTPRC, CDH1, MMP14, PLAU, CTNNB1	85	391	18224	3.29003	0.997525	0.259234	34.8572
GOTERM_CC_DIRECT	GO:0030027~lamellipodium	4	4.70588	0.0377579	RAC3, KITLG, CDH1, CTNNB1	85	160	18224	5.36	0.998614	0.269051	37.5014
GOTERM_CC_DIRECT	GO:0016600~flotillin complex	2	2.35294	0.0407359	CDH1, CTNNB1	85	9	18224	47.6444	0.999184	0.276213	39.8229
GOTERM_CC_DIRECT	GO:0005577~fibrinogen complex	2	2.35294	0.0407359	THBS1, FN1	85	9	18224	47.6444	0.999184	0.276213	39.8229
GOTERM_CC_DIRECT	GO:0043231~intracellular membrane-bounded organelle	7	8.23529	0.0439174	FGFR2, CYP3A4, HRAS, CYP2C19, PTCH1, GZMB, GAPDH	85	558	18224	2.68961	0.999538	0.283877	42.2155
GOTERM_CC_DIRECT	GO:0005789~endoplasmic reticulum membrane	9	10.5882	0.044921	CYP3A43, CYP3A4, CYP4X1, CYP2J2, CYP2C19, PTGS2, CYP2B6, CYP2A6, CD4	85	862	18224	2.23852	0.999614	0.279258	42.9519
GOTERM_CC_DIRECT	GO:0044798~nuclear transcription factor complex	2	2.35294	0.0495632	SOX9, CTNNB1	85	11	18224	38.9818	0.999832	0.29369	46.2472
GOTERM_CC_DIRECT	GO:0070062~extracellular exosome	20	23.5294	0.0517651	PTPRC, CYP2J2, WNT3A, IL1RN, MMP7, CDH1, CXCL12, SRC, CTNNB1, MAPK1, CD19, RAC3, SERPINE1, TGFBI, IL1B, THBS1, EGF, GAPDH, PLAU, FN1	85	2811	18224	1.52544	0.999887	0.295018	47.7484
GOTERM_CC_DIRECT	GO:0005788~endoplasmic reticulum lumen	4	4.70588	0.0590328	PTGS2, WNT3A, CD4, THBS1	85	192	18224	4.46667	0.99997	0.319797	52.4343
GOTERM_CC_DIRECT	GO:0005667~transcription factor complex	4	4.70588	0.0597725	SMAD7, RELA, JUN, CTNNB1	85	193	18224	4.44352	0.999974	0.313675	52.8889
GOTERM_CC_DIRECT	GO:0000790~nuclear chromatin	4	4.70588	0.0597725	RELA, TP53, ESR1, STAT1	85	193	18224	4.44352	0.999974	0.313675	52.8889
GOTERM_CC_DIRECT	GO:0005913~cell-cell adherens junction	5	5.88235	0.062131	SMAD7, CDH1, STAT1, SRC, CTNNB1	85	323	18224	3.31889	0.999983	0.31493	54.3119
GOTERM_CC_DIRECT	GO:0005796~Golgi lumen	3	3.52941	0.0725048	WNT3A, MMP14, TGFB1	85	96	18224	6.7	0.999997	0.348857	60.1147
GOTERM_CC_DIRECT	GO:0016020~membrane	16	18.8235	0.0769304	FGFR2, PIK3CG, PTPRC, IL1R1, HRAS, ESR1, KITLG, CDH1, GZMB, BCL2L1, HGF, CTNNB1, CD40LG, CD4, JAK2, GAPDH	85	2200	18224	1.55927	0.999999	0.356974	62.3776
GOTERM_CC_DIRECT	GO:0043204~perikaryon	3	3.52941	0.0859544	MAPK1, CCL2, IFNG	85	106	18224	6.06792	1	0.381383	66.631
GOTERM_CC_DIRECT	GO:0042629~mast cell granule	2	2.35294	0.0925099	PIK3CG, PIK3CD	85	21	18224	20.419	1	0.395294	69.4389
GOTERM_CC_DIRECT	GO:0043005~neuron projection	4	4.70588	0.0964382	PTGS2, RAC3, IFNG, SRC	85	237	18224	3.61857	1	0.399526	71.0158

## Sheet: KEGG
Category	Term	Count	%	PValue	Genes	List Total	Pop Hits	Pop Total	Fold Enrichment	Bonferroni	Benjamini	FDR
KEGG_PATHWAY	hsa05200:Pathways in cancer	32	37.6471	1.23266e-18	FGFR2, HRAS, PTGS2, WNT3A, KITLG, NFKBIA, CDH1, BCL2L1, CXCL12, TGFB1, CTNNB1, CASP3, RAC3, EGF, MYC, FGF2, FGF4, FN1, PIK3CG, BMP4, PIK3CB, RELA, PIK3CD, TP53, IGF1, HGF, STAT1, MAPK1, CDKN1A, CDKN1B, JUN, PTCH1	82	393	6910	6.86154	2.03389e-16	2.03389e-16	1.49624e-15
KEGG_PATHWAY	hsa04668:TNF signaling pathway	18	21.1765	2.22386e-15	CXCL1, PIK3CG, CSF2, CCL2, PTGS2, PIK3CB, RELA, PIK3CD, NFKBIA, CCL5, MMP14, TNFRSF1A, MAPK1, CASP3, CCL20, JUN, IL1B, SELE	82	106	6910	14.3097	3.66374e-13	1.83187e-13	2.69784e-12
KEGG_PATHWAY	hsa05205:Proteoglycans in cancer	22	25.8824	5.10882e-15	PIK3CG, HRAS, PIK3CB, WNT3A, PIK3CD, TP53, TLR2, ESR1, IGF1, HGF, SRC, TGFB1, CTNNB1, MAPK1, CASP3, CDKN1A, PTCH1, THBS1, FGF2, MYC, PLAU, FN1	82	200	6910	9.26951	8.42659e-13	2.80886e-13	6.19504e-12
KEGG_PATHWAY	hsa04060:Cytokine-cytokine receptor interaction	23	27.0588	7.39332e-15	CSF3, IL4, CSF2, IL1R1, CCL2, IL2RA, KITLG, CXCR3, HGF, CCL5, CXCL12, TGFB1, TNFRSF1A, CCR7, IL23A, CCR5, CCL20, CD40LG, CXCL13, IFNG, IL1B, EGF, IL1A	82	230	6910	8.42683	1.22735e-12	3.06866e-13	9.02611e-12
KEGG_PATHWAY	hsa04151:PI3K-Akt signaling pathway	26	30.5882	4.97782e-14	FGFR2, CSF3, HRAS, TLR2, KITLG, BCL2L1, THBS1, EGF, MYC, FGF2, FGF4, FN1, PIK3CG, IL4, IL2RA, PIK3CB, RELA, PIK3CD, TP53, IGF1, HGF, MAPK1, CDKN1A, CDKN1B, CD19, JAK2	82	345	6910	6.35065	8.20677e-12	1.64135e-12	6.03739e-11
KEGG_PATHWAY	hsa05145:Toxoplasmosis	17	20	2.47094e-13	PIK3CG, PIK3CB, RELA, PIK3CD, TLR2, NFKBIA, BCL2L1, STAT1, TGFB1, TNFRSF1A, MAPK1, CASP3, MYD88, CCR5, CD40LG, IFNG, JAK2	82	118	6910	12.1403	4.07774e-11	6.79623e-12	2.99982e-10
KEGG_PATHWAY	hsa05161:Hepatitis B	18	21.1765	4.70556e-13	PIK3CG, HRAS, PIK3CB, RELA, PIK3CD, TP53, TLR2, NFKBIA, STAT1, SRC, TGFB1, MAPK1, CASP3, CDKN1A, MYD88, CDKN1B, JUN, MYC	82	145	6910	10.4609	7.76346e-11	1.10907e-11	5.71121e-10
KEGG_PATHWAY	hsa05142:Chagas disease (American trypanosomiasis)	16	18.8235	5.89421e-13	PIK3CG, CCL2, PIK3CB, RELA, PIK3CD, TLR2, NFKBIA, CCL5, TGFB1, TNFRSF1A, MAPK1, MYD88, JUN, IFNG, SERPINE1, IL1B	82	104	6910	12.9644	9.72539e-11	1.21567e-11	7.1545e-10
KEGG_PATHWAY	hsa05140:Leishmaniasis	14	16.4706	9.82709e-13	IL4, PTGS2, RELA, TLR2, NFKBIA, STAT1, TGFB1, MAPK1, MYD88, JUN, IFNG, IL1B, JAK2, IL1A	82	71	6910	16.6163	1.62139e-10	1.80154e-11	1.19278e-09
KEGG_PATHWAY	hsa04062:Chemokine signaling pathway	19	22.3529	2.51336e-12	CXCL1, PIK3CG, HRAS, CCL2, PIK3CB, RELA, PIK3CD, NFKBIA, CXCR3, STAT1, CCL5, CXCL12, SRC, MAPK1, CCR7, CCR5, CCL20, CXCL13, JAK2	82	186	6910	8.60805	4.14698e-10	4.14698e-11	3.05075e-09
KEGG_PATHWAY	hsa05215:Prostate cancer	14	16.4706	1.73507e-11	FGFR2, PIK3CG, HRAS, PIK3CB, RELA, PIK3CD, TP53, NFKBIA, IGF1, CTNNB1, MAPK1, CDKN1A, CDKN1B, EGF	82	88	6910	13.4063	2.86286e-09	2.6026e-10	2.10608e-08
KEGG_PATHWAY	hsa05218:Melanoma	13	15.2941	2.13498e-11	PIK3CG, MAPK1, HRAS, CDKN1A, PIK3CB, PIK3CD, TP53, IGF1, CDH1, HGF, EGF, FGF2, FGF4	82	71	6910	15.4294	3.52272e-09	2.9356e-10	2.59151e-08
KEGG_PATHWAY	hsa05162:Measles	16	18.8235	2.30317e-11	IL4, PIK3CG, IL2RA, PIK3CB, RELA, PIK3CD, TP53, TLR2, NFKBIA, STAT1, MYD88, CDKN1B, IFNG, IL1B, JAK2, IL1A	82	133	6910	10.1375	3.80023e-09	2.92325e-10	2.79566e-08
KEGG_PATHWAY	hsa05220:Chronic myeloid leukemia	13	15.2941	2.53821e-11	PIK3CG, MAPK1, HRAS, CDKN1A, CDKN1B, PIK3CB, RELA, PIK3CD, TP53, NFKBIA, BCL2L1, MYC, TGFB1	82	72	6910	15.2151	4.18805e-09	2.99147e-10	3.08097e-08
KEGG_PATHWAY	hsa04660:T cell receptor signaling pathway	14	16.4706	1.34622e-10	IL4, PIK3CG, PTPRC, CSF2, HRAS, PIK3CB, RELA, PIK3CD, NFKBIA, MAPK1, CD40LG, JUN, IFNG, CD4	82	103	6910	11.4539	2.22126e-08	1.48084e-09	1.63408e-07
KEGG_PATHWAY	hsa05144:Malaria	11	12.9412	1.57402e-10	CSF3, CCL2, MYD88, CD40LG, IFNG, TLR2, IL1B, HGF, THBS1, SELE, TGFB1	82	49	6910	18.9174	2.59713e-08	1.62321e-09	1.9106e-07
KEGG_PATHWAY	hsa04550:Signaling pathways regulating pluripotency of stem cells	15	17.6471	5.84048e-10	BMP4, FGFR2, PIK3CG, HRAS, PIK3CB, WNT3A, PIK3CD, IGF1, CTNNB1, MAPK1, ID2, INHBE, JAK2, FGF2, MYC	82	140	6910	9.02875	9.63679e-08	5.6687e-09	7.08936e-07
KEGG_PATHWAY	hsa05164:Influenza A	16	18.8235	1.08756e-09	PIK3CG, CCL2, PIK3CB, RELA, PIK3CD, NFKBIA, STAT1, CCL5, TNFRSF1A, MAPK1, MYD88, JUN, IFNG, IL1B, JAK2, IL1A	82	174	6910	7.74881	1.79447e-07	9.96931e-09	1.32012e-06
KEGG_PATHWAY	hsa04015:Rap1 signaling pathway	17	20	1.75611e-09	FGFR2, PIK3CG, HRAS, PIK3CB, PIK3CD, KITLG, IGF1, CDH1, HGF, SRC, CTNNB1, MAPK1, RAC3, THBS1, EGF, FGF2, FGF4	82	210	6910	6.82172	2.89758e-07	1.52504e-08	2.13162e-06
KEGG_PATHWAY	hsa05210:Colorectal cancer	11	12.9412	1.82202e-09	PIK3CG, MAPK1, CASP3, RAC3, PIK3CB, JUN, PIK3CD, TP53, MYC, TGFB1, CTNNB1	82	62	6910	14.9508	3.00633e-07	1.50317e-08	2.21163e-06
KEGG_PATHWAY	hsa05321:Inflammatory bowel disease (IBD)	11	12.9412	2.51895e-09	IL4, IL23A, RELA, JUN, IFNG, TLR2, IL1B, STAT1, FOXP3, TGFB1, IL1A	82	64	6910	14.4836	4.15626e-07	1.97917e-08	3.05758e-06
KEGG_PATHWAY	hsa04380:Osteoclast differentiation	14	16.4706	2.81681e-09	PIK3CG, IL1R1, PIK3CB, RELA, PIK3CD, NFKBIA, STAT1, TGFB1, TNFRSF1A, MAPK1, JUN, IFNG, IL1B, IL1A	82	131	6910	9.00577	4.64774e-07	2.11261e-08	3.41914e-06
KEGG_PATHWAY	hsa05212:Pancreatic cancer	11	12.9412	2.94901e-09	PIK3CG, MAPK1, RAC3, PIK3CB, RELA, PIK3CD, TP53, BCL2L1, EGF, STAT1, TGFB1	82	65	6910	14.2608	4.86587e-07	2.1156e-08	3.57961e-06
KEGG_PATHWAY	hsa05166:HTLV-I infection	18	21.1765	4.20981e-09	PIK3CG, CSF2, IL1R1, HRAS, IL2RA, PIK3CB, WNT3A, RELA, PIK3CD, TP53, NFKBIA, BCL2L1, TGFB1, CTNNB1, TNFRSF1A, CDKN1A, JUN, MYC	82	256	6910	5.92511	6.94618e-07	2.89424e-08	5.11e-06
KEGG_PATHWAY	hsa05323:Rheumatoid arthritis	12	14.1176	4.42562e-09	CSF2, CCL2, IL23A, CCL20, JUN, IFNG, TLR2, IL1B, CCL5, CXCL12, TGFB1, IL1A	82	88	6910	11.4911	7.30227e-07	2.92091e-08	5.37196e-06
KEGG_PATHWAY	hsa05213:Endometrial cancer	10	11.7647	6.49546e-09	PIK3CG, MAPK1, HRAS, PIK3CB, PIK3CD, TP53, CDH1, EGF, MYC, CTNNB1	82	52	6910	16.2054	1.07175e-06	4.12212e-08	7.8844e-06
KEGG_PATHWAY	hsa04066:HIF-1 signaling pathway	12	14.1176	1.41039e-08	PIK3CG, MAPK1, CDKN1A, CDKN1B, PIK3CB, RELA, PIK3CD, SERPINE1, IFNG, IGF1, EGF, GAPDH	82	98	6910	10.3186	2.32714e-06	8.61906e-08	1.71198e-05
KEGG_PATHWAY	hsa05219:Bladder cancer	9	10.5882	1.75249e-08	MAPK1, CDKN1A, HRAS, TP53, CDH1, THBS1, EGF, MYC, SRC	82	41	6910	18.4979	2.89161e-06	1.03272e-07	2.12723e-05
KEGG_PATHWAY	hsa04010:MAPK signaling pathway	17	20	2.89357e-08	FGFR2, IL1R1, HRAS, RELA, TP53, TGFB1, TNFRSF1A, MAPK1, CASP3, RAC3, JUN, IL1B, EGF, FGF2, MYC, IL1A, FGF4	82	255	6910	5.61789	4.77438e-06	1.64634e-07	3.51231e-05
KEGG_PATHWAY	hsa04620:Toll-like receptor signaling pathway	12	14.1176	3.24586e-08	PIK3CG, MAPK1, MYD88, PIK3CB, RELA, JUN, PIK3CD, TLR2, NFKBIA, IL1B, CCL5, STAT1	82	106	6910	9.53981	5.35566e-06	1.78522e-07	3.93993e-05
KEGG_PATHWAY	hsa05146:Amoebiasis	12	14.1176	3.24586e-08	PIK3CG, CSF2, IL1R1, CASP3, PIK3CB, RELA, PIK3CD, IFNG, TLR2, IL1B, TGFB1, FN1	82	106	6910	9.53981	5.35566e-06	1.78522e-07	3.93993e-05
KEGG_PATHWAY	hsa04064:NF-kappa B signaling pathway	11	12.9412	5.356e-08	TNFRSF1A, IL1R1, MYD88, PTGS2, CD40LG, RELA, NFKBIA, IL1B, BCL2L1, CXCL12, PLAU	82	87	6910	10.6546	8.83736e-06	2.85077e-07	6.50129e-05
KEGG_PATHWAY	hsa04012:ErbB signaling pathway	11	12.9412	5.356e-08	PIK3CG, MAPK1, CDKN1A, HRAS, CDKN1B, PIK3CB, JUN, PIK3CD, EGF, MYC, SRC	82	87	6910	10.6546	8.83736e-06	2.85077e-07	6.50129e-05
KEGG_PATHWAY	hsa04662:B cell receptor signaling pathway	10	11.7647	8.52068e-08	PIK3CG, MAPK1, HRAS, CD19, RAC3, PIK3CB, RELA, JUN, PIK3CD, NFKBIA	82	69	6910	12.2128	1.4059e-05	4.39348e-07	0.000103427
KEGG_PATHWAY	hsa04630:Jak-STAT signaling pathway	13	15.2941	9.43568e-08	PIK3CG, IL4, CSF3, CSF2, IL2RA, IL23A, PIK3CB, PIK3CD, IFNG, JAK2, BCL2L1, STAT1, MYC	82	145	6910	7.55509	1.55687e-05	4.71784e-07	0.000114533
KEGG_PATHWAY	hsa05152:Tuberculosis	14	16.4706	1.08179e-07	RELA, TLR2, STAT1, SRC, TGFB1, TNFRSF1A, MAPK1, CASP3, IL23A, MYD88, IFNG, IL1B, JAK2, IL1A	82	177	6910	6.66529	1.78494e-05	5.24987e-07	0.000131311
KEGG_PATHWAY	hsa04917:Prolactin signaling pathway	10	11.7647	1.09875e-07	PIK3CG, MAPK1, HRAS, PIK3CB, RELA, PIK3CD, ESR1, JAK2, STAT1, SRC	82	71	6910	11.8688	1.81292e-05	5.17983e-07	0.00013337
KEGG_PATHWAY	hsa05168:Herpes simplex infection	14	16.4706	1.60191e-07	CCL2, RELA, TP53, TLR2, NFKBIA, STAT1, CCL5, TNFRSF1A, CASP3, MYD88, JUN, IFNG, IL1B, JAK2	82	183	6910	6.44675	2.64312e-05	7.34209e-07	0.000194445
KEGG_PATHWAY	hsa04014:Ras signaling pathway	15	17.6471	2.79287e-07	FGFR2, PIK3CG, HRAS, PIK3CB, RELA, PIK3CD, KITLG, IGF1, HGF, BCL2L1, MAPK1, RAC3, EGF, FGF2, FGF4	82	226	6910	5.59303	4.60813e-05	1.24547e-06	0.000339007
KEGG_PATHWAY	hsa05160:Hepatitis C	12	14.1176	3.41723e-07	PIK3CG, MAPK1, TNFRSF1A, CDKN1A, HRAS, PIK3CB, RELA, PIK3CD, TP53, NFKBIA, EGF, STAT1	82	133	6910	7.60315	5.63827e-05	1.4838e-06	0.000414794
KEGG_PATHWAY	hsa04350:TGF-beta signaling pathway	10	11.7647	4.80321e-07	BMP4, MAPK1, NOG, ID2, SMAD7, INHBE, IFNG, THBS1, MYC, TGFB1	82	84	6910	10.0319	7.92499e-05	2.03213e-06	0.000583028
KEGG_PATHWAY	hsa04210:Apoptosis	9	10.5882	5.08532e-07	PIK3CG, TNFRSF1A, CASP3, PIK3CB, RELA, PIK3CD, TP53, NFKBIA, BCL2L1	82	62	6910	12.2325	8.39043e-05	2.09769e-06	0.000617271
KEGG_PATHWAY	hsa04640:Hematopoietic cell lineage	10	11.7647	5.32146e-07	IL4, CSF3, CSF2, IL1R1, CD19, IL2RA, KITLG, IL1B, CD4, IL1A	82	85	6910	9.91392	8.78002e-05	2.14156e-06	0.000645934
KEGG_PATHWAY	hsa05222:Small cell lung cancer	10	11.7647	5.32146e-07	PIK3CG, PTGS2, PIK3CB, RELA, PIK3CD, TP53, NFKBIA, BCL2L1, MYC, FN1	82	85	6910	9.91392	8.78002e-05	2.14156e-06	0.000645934
KEGG_PATHWAY	hsa05203:Viral carcinogenesis	14	16.4706	5.98619e-07	PIK3CG, HRAS, PIK3CB, RELA, PIK3CD, TP53, NFKBIA, SRC, MAPK1, CDKN1A, CASP3, CDKN1B, CCR5, JUN	82	205	6910	5.75491	9.87673e-05	2.35172e-06	0.000726621
KEGG_PATHWAY	hsa04510:Focal adhesion	14	16.4706	6.32999e-07	PIK3CG, HRAS, PIK3CB, PIK3CD, IGF1, HGF, SRC, CTNNB1, MAPK1, RAC3, JUN, THBS1, EGF, FN1	82	206	6910	5.72697	0.000104439	2.42895e-06	0.000768352
KEGG_PATHWAY	hsa04919:Thyroid hormone signaling pathway	11	12.9412	7.06153e-07	PIK3CG, MAPK1, HRAS, PIK3CB, PIK3CD, TP53, ESR1, STAT1, MYC, SRC, CTNNB1	82	114	6910	8.13115	0.000116508	2.64807e-06	0.000857148
KEGG_PATHWAY	hsa05214:Glioma	9	10.5882	7.37932e-07	PIK3CG, MAPK1, CDKN1A, HRAS, PIK3CB, PIK3CD, TP53, IGF1, EGF	82	65	6910	11.6679	0.000121751	2.70575e-06	0.000895722
KEGG_PATHWAY	hsa05202:Transcriptional misregulation in cancer	12	14.1176	3.51355e-06	CSF2, CDKN1A, CCR7, CDKN1B, ID2, RELA, TP53, IGF1, GZMB, BCL2L1, MYC, PLAU	82	168	6910	6.01916	0.000579569	1.26029e-05	0.00426478
KEGG_PATHWAY	hsa05132:Salmonella infection	9	10.5882	4.86477e-06	CXCL1, CSF2, MAPK1, MYD88, RELA, JUN, IFNG, IL1B, IL1A	82	83	6910	9.13753	0.000802367	1.70784e-05	0.00590486
KEGG_PATHWAY	hsa04370:VEGF signaling pathway	8	9.41176	6.13107e-06	PIK3CG, MAPK1, HRAS, PTGS2, RAC3, PIK3CB, PIK3CD, SRC	82	61	6910	11.0516	0.00101112	2.10754e-05	0.00744184
KEGG_PATHWAY	hsa05230:Central carbon metabolism in cancer	8	9.41176	8.48722e-06	PIK3CG, FGFR2, MAPK1, HRAS, PIK3CB, PIK3CD, TP53, MYC	82	64	6910	10.5335	0.00139942	2.85791e-05	0.0103016
KEGG_PATHWAY	hsa05211:Renal cell carcinoma	8	9.41176	9.42247e-06	PIK3CG, MAPK1, HRAS, PIK3CB, JUN, PIK3CD, HGF, TGFB1	82	65	6910	10.3715	0.00155351	3.10938e-05	0.0114367
KEGG_PATHWAY	hsa04650:Natural killer cell mediated cytotoxicity	10	11.7647	1.11088e-05	PIK3CG, CSF2, MAPK1, CASP3, HRAS, RAC3, PIK3CB, PIK3CD, IFNG, GZMB	82	122	6910	6.90724	0.00183128	3.59397e-05	0.0134834
KEGG_PATHWAY	hsa05169:Epstein-Barr virus infection	12	14.1176	1.14976e-05	PIK3CG, CDKN1A, CD19, CDKN1B, PIK3CB, RELA, JUN, PIK3CD, IFNG, TP53, NFKBIA, MYC	82	190	6910	5.32221	0.00189531	3.64822e-05	0.0139552
KEGG_PATHWAY	hsa04664:Fc epsilon RI signaling pathway	8	9.41176	1.27557e-05	PIK3CG, IL4, CSF2, MAPK1, HRAS, RAC3, PIK3CB, PIK3CD	82	68	6910	9.91392	0.00210249	3.97105e-05	0.0154822
KEGG_PATHWAY	hsa05216:Thyroid cancer	6	7.05882	1.86121e-05	MAPK1, HRAS, TP53, CDH1, MYC, CTNNB1	82	29	6910	17.4348	0.00306632	5.68693e-05	0.0225897
KEGG_PATHWAY	hsa04068:FoxO signaling pathway	10	11.7647	2.37176e-05	PIK3CG, MAPK1, CDKN1A, HRAS, CDKN1B, PIK3CB, PIK3CD, IGF1, EGF, TGFB1	82	134	6910	6.28868	0.0039058	7.11511e-05	0.0287854
KEGG_PATHWAY	hsa05133:Pertussis	8	9.41176	2.44519e-05	MAPK1, CASP3, MYD88, IL23A, RELA, JUN, IL1B, IL1A	82	75	6910	8.98862	0.00402649	7.20442e-05	0.0296765
KEGG_PATHWAY	hsa04810:Regulation of actin cytoskeleton	12	14.1176	3.07777e-05	PIK3CG, FGFR2, MAPK1, HRAS, RAC3, PIK3CB, PIK3CD, EGF, FGF2, SRC, FN1, FGF4	82	211	6910	4.79251	0.00506553	8.90908e-05	0.0373526
KEGG_PATHWAY	hsa05134:Legionellosis	7	8.23529	3.54885e-05	CXCL1, CASP3, MYD88, RELA, TLR2, NFKBIA, IL1B	82	54	6910	10.9237	0.0058386	0.000100955	0.0430686
KEGG_PATHWAY	hsa05223:Non-small cell lung cancer	7	8.23529	4.37904e-05	PIK3CG, MAPK1, HRAS, PIK3CB, PIK3CD, TP53, EGF	82	56	6910	10.5335	0.00719953	0.00012246	0.0531412
KEGG_PATHWAY	hsa05221:Acute myeloid leukemia	7	8.23529	4.37904e-05	PIK3CG, MAPK1, HRAS, PIK3CB, RELA, PIK3CD, MYC	82	56	6910	10.5335	0.00719953	0.00012246	0.0531412
KEGG_PATHWAY	hsa04932:Non-alcoholic fatty liver disease (NAFLD)	10	11.7647	6.10568e-05	PIK3CG, TNFRSF1A, CASP3, PIK3CB, RELA, JUN, PIK3CD, IL1B, TGFB1, IL1A	82	151	6910	5.58068	0.0100241	0.000167897	0.0740875
KEGG_PATHWAY	hsa04071:Sphingolipid signaling pathway	9	10.5882	7.30665e-05	PIK3CG, MAPK1, TNFRSF1A, HRAS, RAC3, PIK3CB, RELA, PIK3CD, TP53	82	120	6910	6.32012	0.011984	0.000197627	0.0886545
KEGG_PATHWAY	hsa04722:Neurotrophin signaling pathway	9	10.5882	7.30665e-05	PIK3CG, MAPK1, HRAS, PIK3CB, RELA, JUN, PIK3CD, TP53, NFKBIA	82	120	6910	6.32012	0.011984	0.000197627	0.0886545
KEGG_PATHWAY	hsa04750:Inflammatory mediator regulation of TRP channels	8	9.41176	0.000137301	PIK3CG, IL1R1, CYP2J2, PIK3CB, PIK3CD, IGF1, IL1B, SRC	82	98	6910	6.87904	0.0224015	0.000365357	0.166533
KEGG_PATHWAY	hsa04915:Estrogen signaling pathway	8	9.41176	0.000146367	PIK3CG, MAPK1, HRAS, PIK3CB, JUN, PIK3CD, ESR1, SRC	82	99	6910	6.80956	0.023863	0.000383297	0.17752
KEGG_PATHWAY	hsa05231:Choline metabolism in cancer	8	9.41176	0.000165957	PIK3CG, MAPK1, HRAS, RAC3, PIK3CB, JUN, PIK3CD, EGF	82	101	6910	6.67472	0.0270136	0.000427802	0.201258
KEGG_PATHWAY	hsa05100:Bacterial invasion of epithelial cells	7	8.23529	0.000282273	PIK3CG, PIK3CB, PIK3CD, CDH1, SRC, CTNNB1, FN1	82	78	6910	7.56254	0.0455133	0.000716383	0.342094
KEGG_PATHWAY	hsa04621:NOD-like receptor signaling pathway	6	7.05882	0.00042964	MAPK1, CCL2, RELA, NFKBIA, IL1B, CCL5	82	55	6910	9.1929	0.0684504	0.00107375	0.520265
KEGG_PATHWAY	hsa04024:cAMP signaling pathway	10	11.7647	0.000475499	PIK3CG, MAPK1, RAC3, PIK3CB, RELA, JUN, PIK3CD, NFKBIA, PTCH1, SOX9	82	198	6910	4.25597	0.0754757	0.0011706	0.57565
KEGG_PATHWAY	hsa04921:Oxytocin signaling pathway	9	10.5882	0.000488703	PIK3CG, MAPK1, CDKN1A, HRAS, PTGS2, PIK3CB, JUN, PIK3CD, SRC	82	158	6910	4.80009	0.0774888	0.00118541	0.591592
KEGG_PATHWAY	hsa04960:Aldosterone-regulated sodium reabsorption	5	5.88235	0.00105518	PIK3CG, MAPK1, PIK3CB, PIK3CD, IGF1	82	39	6910	10.8036	0.159869	0.00252141	1.27331
KEGG_PATHWAY	hsa04115:p53 signaling pathway	6	7.05882	0.00106894	CDKN1A, CASP3, SERPINE1, TP53, IGF1, THBS1	82	67	6910	7.54641	0.161776	0.00251783	1.28982
KEGG_PATHWAY	hsa05120:Epithelial cell signaling in Helicobacter pylori infection	6	7.05882	0.00106894	CASP3, RELA, JUN, NFKBIA, CCL5, SRC	82	67	6910	7.54641	0.161776	0.00251783	1.28982
KEGG_PATHWAY	hsa04310:Wnt signaling pathway	8	9.41176	0.00110487	DKK1, RAC3, JUN, WNT3A, TP53, MMP7, MYC, CTNNB1	82	138	6910	4.88512	0.166736	0.00256578	1.33291
KEGG_PATHWAY	hsa04726:Serotonergic synapse	7	8.23529	0.00183191	MAPK1, CYP4X1, CASP3, HRAS, CYP2J2, CYP2C19, PTGS2	82	111	6910	5.31422	0.261063	0.00419316	2.20109
KEGG_PATHWAY	hsa04390:Hippo signaling pathway	8	9.41176	0.00186205	BMP4, ID2, WNT3A, SERPINE1, CDH1, MYC, TGFB1, CTNNB1	82	151	6910	4.46455	0.264735	0.0042038	2.23692
KEGG_PATHWAY	hsa05217:Basal cell carcinoma	5	5.88235	0.00379735	BMP4, WNT3A, TP53, PTCH1, CTNNB1	82	55	6910	7.66075	0.466212	0.00844731	4.51311
KEGG_PATHWAY	hsa04150:mTOR signaling pathway	5	5.88235	0.0046004	PIK3CG, MAPK1, PIK3CB, PIK3CD, IGF1	82	58	6910	7.26451	0.532715	0.0100929	5.44325
KEGG_PATHWAY	hsa05206:MicroRNAs in cancer	10	11.7647	0.00586208	CDKN1A, CASP3, HRAS, CDKN1B, PTGS2, WNT3A, TP53, THBS1, MYC, PLAU	82	285	6910	2.95678	0.620951	0.0126832	6.88783
KEGG_PATHWAY	hsa05020:Prion diseases	4	4.70588	0.00657301	MAPK1, IL1B, CCL5, IL1A	82	33	6910	10.2143	0.663153	0.0140321	7.69286
KEGG_PATHWAY	hsa05143:African trypanosomiasis	4	4.70588	0.00657301	MYD88, IFNG, IL1B, SELE	82	33	6910	10.2143	0.663153	0.0140321	7.69286
KEGG_PATHWAY	hsa05332:Graft-versus-host disease	4	4.70588	0.00657301	IFNG, IL1B, GZMB, IL1A	82	33	6910	10.2143	0.663153	0.0140321	7.69286
KEGG_PATHWAY	hsa05340:Primary immunodeficiency	4	4.70588	0.00714892	PTPRC, CD19, CD40LG, CD4	82	34	6910	9.91392	0.693889	0.0150624	8.34032
KEGG_PATHWAY	hsa04931:Insulin resistance	6	7.05882	0.00850041	PIK3CG, TNFRSF1A, PIK3CB, RELA, PIK3CD, NFKBIA	82	108	6910	4.68157	0.755506	0.0176719	9.84338
KEGG_PATHWAY	hsa05330:Allograft rejection	4	4.70588	0.00905226	IL4, CD40LG, IFNG, GZMB	82	37	6910	9.11009	0.776965	0.0185805	10.4506
KEGG_PATHWAY	hsa04520:Adherens junction	5	5.88235	0.00939579	MAPK1, RAC3, CDH1, SRC, CTNNB1	82	71	6910	5.93439	0.789366	0.0190463	10.8267
KEGG_PATHWAY	hsa04725:Cholinergic synapse	6	7.05882	0.00951193	PIK3CG, MAPK1, HRAS, PIK3CB, PIK3CD, JAK2	82	111	6910	4.55504	0.793402	0.0190477	10.9535
KEGG_PATHWAY	hsa04940:Type I diabetes mellitus	4	4.70588	0.0128271	IFNG, IL1B, GZMB, IL1A	82	42	6910	8.02555	0.881181	0.025338	14.5045
KEGG_PATHWAY	hsa05204:Chemical carcinogenesis	5	5.88235	0.0141326	CYP3A43, CYP3A4, CYP2C19, PTGS2, CYP2A6	82	80	6910	5.26677	0.904488	0.0275712	15.8668
KEGG_PATHWAY	hsa04110:Cell cycle	6	7.05882	0.0148591	CDKN1A, CDKN1B, TP53, MYC, TGFB1, MCM6	82	124	6910	4.0775	0.915428	0.0286425	16.6164
KEGG_PATHWAY	hsa04666:Fc gamma R-mediated phagocytosis	5	5.88235	0.016648	PIK3CG, MAPK1, PTPRC, PIK3CB, PIK3CD	82	84	6910	5.01597	0.937341	0.0316967	18.4358
KEGG_PATHWAY	hsa04672:Intestinal immune network for IgA production	4	4.70588	0.017378	IL4, CD40LG, CXCL12, TGFB1	82	47	6910	7.17177	0.944567	0.0327013	19.1677
KEGG_PATHWAY	hsa04930:Type II diabetes mellitus	4	4.70588	0.0183828	PIK3CG, MAPK1, PIK3CB, PIK3CD	82	48	6910	7.02236	0.953178	0.0341904	20.1654
KEGG_PATHWAY	hsa04914:Progesterone-mediated oocyte maturation	5	5.88235	0.018708	PIK3CG, MAPK1, PIK3CB, PIK3CD, IGF1	82	87	6910	4.84301	0.955669	0.0344061	20.4858
KEGG_PATHWAY	hsa05014:Amyotrophic lateral sclerosis (ALS)	4	4.70588	0.020488	TNFRSF1A, CASP3, TP53, BCL2L1	82	50	6910	6.74146	0.967144	0.0372403	22.219
KEGG_PATHWAY	hsa04912:GnRH signaling pathway	5	5.88235	0.0216917	MAPK1, HRAS, JUN, MMP14, SRC	82	91	6910	4.63013	0.973178	0.0389837	23.3713
KEGG_PATHWAY	hsa04923:Regulation of lipolysis in adipocytes	4	4.70588	0.0275683	PIK3CG, PTGS2, PIK3CB, PIK3CD	82	56	6910	6.01916	0.990074	0.0489013	28.7754
KEGG_PATHWAY	hsa04916:Melanogenesis	5	5.88235	0.0294242	MAPK1, HRAS, WNT3A, KITLG, CTNNB1	82	100	6910	4.21341	0.992758	0.0516083	30.408
KEGG_PATHWAY	hsa00590:Arachidonic acid metabolism	4	4.70588	0.0357917	CYP2J2, CYP2C19, PTGS2, CYP2B6	82	62	6910	5.43666	0.997555	0.061974	35.7518
KEGG_PATHWAY	hsa05131:Shigellosis	4	4.70588	0.0387839	MAPK1, RELA, NFKBIA, SRC	82	64	6910	5.26677	0.998536	0.0663957	38.1306
KEGG_PATHWAY	hsa04623:Cytosolic DNA-sensing pathway	4	4.70588	0.0387839	RELA, NFKBIA, IL1B, CCL5	82	64	6910	5.26677	0.998536	0.0663957	38.1306
KEGG_PATHWAY	hsa00591:Linoleic acid metabolism	3	3.52941	0.0449245	CYP3A4, CYP2J2, CYP2C19	82	29	6910	8.71741	0.999492	0.075962	42.7611
KEGG_PATHWAY	hsa00982:Drug metabolism - cytochrome P450	4	4.70588	0.045139	CYP3A4, CYP2C19, CYP2B6, CYP2A6	82	68	6910	4.95696	0.99951	0.0755625	42.917
KEGG_PATHWAY	hsa04920:Adipocytokine signaling pathway	4	4.70588	0.0484992	TNFRSF1A, RELA, NFKBIA, JAK2	82	70	6910	4.81533	0.999726	0.0802961	45.3081
KEGG_PATHWAY	hsa04670:Leukocyte transendothelial migration	5	5.88235	0.0492606	PIK3CG, PIK3CB, PIK3CD, CXCL12, CTNNB1	82	118	6910	3.57069	0.99976	0.0807453	45.8369
KEGG_PATHWAY	hsa04611:Platelet activation	5	5.88235	0.0657481	PIK3CG, MAPK1, PIK3CB, PIK3CD, SRC	82	130	6910	3.24109	0.999987	0.106148	56.1992
KEGG_PATHWAY	hsa04910:Insulin signaling pathway	5	5.88235	0.0781571	PIK3CG, MAPK1, HRAS, PIK3CB, PIK3CD	82	138	6910	3.0532	0.999999	0.12449	62.7614
KEGG_PATHWAY	hsa04144:Endocytosis	7	8.23529	0.0813271	FGFR2, HRAS, IL2RA, CCR5, EGF, TGFB1, SRC	82	258	6910	2.28635	0.999999	0.128219	64.2863
KEGG_PATHWAY	hsa04540:Gap junction	4	4.70588	0.0839152	MAPK1, HRAS, EGF, SRC	82	88	6910	3.83038	0.999999	0.130993	65.4886
KEGG_PATHWAY	hsa04514:Cell adhesion molecules (CAMs)	5	5.88235	0.0847741	PTPRC, CD40LG, CDH1, CD4, SELE	82	142	6910	2.96719	1	0.131113	65.8793
KEGG_PATHWAY	hsa04973:Carbohydrate digestion and absorption	3	3.52941	0.0864998	PIK3CG, PIK3CB, PIK3CD	82	42	6910	6.01916	1	0.132526	66.6521
